# Supplementary material for: Genetic analyses of the electrocardiographic QT interval and its components identify additional loci and pathways
Source: Nat Commun. 2022 Sep 1;13:5144. doi: 10.1038/s41467-022-32821-z (PMC9436946; doi:10.1038/s41467-022-32821-z)
Supplement: Supplementary file 4 — Supplementary Data 1–25 [file 41467_2022_32821_MOESM4_ESM.xlsx]

## Sheet: Contents
Supplementary Data
Supplementary Data 1: Study information for all participating studies
Supplementary Data 2: Per study (and sub-study) summary of genotyping and GWAS software information
Supplementary Data 3: Per study summary statistics for ECG measures and covariates
Supplementary Data 4: Previously reported variants from GWAS for resting QT, JT and QRS
Supplementary Data 5: Lead variants from independent loci for QT GWAS meta-analysis
Supplementary Data 6: Conditional analysis results for QT, JT and QRS traits in individuals of European ancestry
Supplementary Data 7: Loci associated with JT. A) Previously not reported loci B) Significant known loci (Reported for multi-ancestry meta-analysis only)
Supplementary Data 8: Loci associated with QRS. A) Previously not reported loci B) Significant known loci (Reported for multi-ancestry meta-analysis only)
Supplementary Data 9: Overlap of loci between JT and QRS multi-ancestry meta-analyses where a lead variant in one analysis was also genome-wide significant in the other.
Supplementary Data 10: Loci which overlap across QT, JT, QRS, PR and heart rate
Supplementary Data 11. Gene-based analyses (for QT, JT and QRS) conditioning on common variant(s) in the region in 76,202 individuals from the UK Biobank
Supplementary Data 12a: Variant effect predictor results for QT JT and QRS loci from multi-ancestry meta-analyses.
Supplementary Data 12b: Annotation of variants with Combined Annotation Dependent Depletion (CADD scores).
Supplementary Data 13: Significant cis-eQTLs for lead variants or their proxies (r2>0.8) from GTEx version 8 in heart (left ventricle (LV) and right atrial appendage (RAA)) and brain tissues.
Supplementary Data 14a: Hi-C results for lead variants and proxies (r2 > 0.8) from the multi-ancestry meta-analysis using Fit-Hi-C pipeline
Supplementary Data 14b: Promoter-capture Hi-C results for lead variants and proxies (r2 > 0.8) from the multi-ancestry meta-analysis.
Supplementary Data 15: Gene-set tissue/cell type encrichment using Data driven Expression-Prioritization Integration for Complex Traits (DEPICT) for QT, JT and QRS multi-ancestry meta-analyses.
Supplementary Data 16: DEPICT pathway geneset enrichment results for QT, JT and QRS multi-ancestry meta-analysis.
Supplementary Data 17: Literature review of genes indicated by bioinformatic analyses and nearest gene to lead variant for QT
Supplementary Data 18: Literature review of genes indicated by bioinformatic analyses and nearest gene to lead variant for JT
Supplementary Data 19: Literature review of genes indicated by bioinformatic analyses and nearest gene to lead variant for QRS
Supplementary Data 20: Potential drug targets from the druggable gene set database
Supplementary Data 21: Association of genetically determined QT, JT and QRS in unrelated European individuals from UK Biobank
Supplementary Data 22: Study information for sudden cardiac death cohorts
Supplementary Data 23: Meta-analysis results for PRS association with SCD results for each trait
Supplementary Data 24: Summary of all input data and tools used for each analysis

## Sheet: Data 1
Supplementary Data 1: Study information for all participating studies in the QT, JT and QRS GWAS meta-analyses
EA; European ancestry, AA; African ancestry, HA; Hispanic/Latino, EAS; East Asian ancestry, SAS; South Asian Ancestry
Study short name	Study full name	Study reference (PMID or URL)	Ancestry	Study design	Total sample size
ARIC	Atherosclerosis Risk in Communities study	2646917	EA, AA	Population-based	10354
Bambui Cohort	Brazilian Bambuí Cohort Study of Ageing	20805109; 24510116; 26124090	Brazilian	Population-based	518
BioMe	The IPM BioMe Biobank	28895531	EA, AA, HA	Population-based	15294
BRIGHT	British Genetics of Hypertension	12826435	EA	Hypertensive cases	2001
Broad AF Study	Broad AF Study	29892015	EA	Case-control study	1268
CAMP-MGH	MGH Cardiology and Metabolic Patient Cohort	25812009	EA	Cross-sectional observational cohort of ambulatory individuals recruited from a general cardiology practice	2868
CHRIS	The Cooperative Health Research in South Tyrol study	26541195; 28374192	EA	Population-based, with underlying family structure	4156
CHS	Cardiovascular Health Study	1669507	EA, AA	Population-based	3238
ERF	Erasmus Rucphen Family Study	15845033	EA	Family-based population study	3200
FINCAVAS	Finnish Cardiovascular Study	16515696	EA	Follow-up cohort study	4567
GAPP	Genetic and phenotypic determinants of blood pressure and other cardiovascular risk factors	23299990	EA	Population-based	1488
GESUS	The Danish General Suburban Population Study	24001461	EA	Population-based	3004
GS20K	Generation Scotland	22786799	EA	Population-based with family data	19044
HCHS/SOL	Hispanic Community Health Study	20609343	HA	Population-based	10386
Health_ABC	Health, Aging, and Body Composition Study	10865790	EA, AA	Population-based	3075
INGI-CAR / INGI-FVG	INGI-CARLANTINO / INGI-Fruili Venezia Giulia	31784700	EA	Population-based	362
INTER99	Inter99	14663300	EA	Population-based	6784
JHS	Jackson Heart Study	16320381; https://www.jacksonheartstudy.org/	AA	Population-based	2491
KORA F3 / KORA S4	Kooperative Gesundheitsforschung in der Region Augsburg (Survey 2000)	16032513; 16032514	EA	Cross-sectional	2733
LIFELINES	LifeLines, a three-generation cohort study and biobank	18075776	EA	Population-based	12216
MESA	Multi-Ethnic Study of Atherosclerosis	12397006	EA, AA, HA, EAS	Population-based	5997
NEO	Netherlands Epidemiology of Obesity	2376214	EA	Population-based with oversampling of individuals with overweight	3932
OOA	Old Order Amish	26374108; 18440328; 17261661; 15621217	EA	Population-based with family data	1532
ORCADES	Orkney Complex Disease Study	18760389	EA	Population-based	1860
PIVUS	Prospective Investigation of the Vasculature of Uppsala Seniors	16141402; http://www.medsci.uu.se/pivus/	EA	Population-based	623
PREVEND	Prevention of REnal and Vascular ENd stage Disease	10980214	EA	Population-based	3189
PROSPER	PROSpective study of pravastatin in the elderly at Risk for vascular disease	10569329; 12457784; 21977987	EA	Population-based	5244
RS	Rotterdam Study	22002080	EA	Population-based	6291
SardiNIA	SardiNIA Project	16934002	EA	Population-based	4011
SHIP-START / SHIP-TREND	Study of Health in Pomerania	20167617	EA	Population-based	2902
TWINSUK	TWINSUK	23088889	EA	Population-based	>13,500 twins of which over 9,000 are actively participating
UK Biobank	UK Biobank Study	30305743;25826379	EA, AA, EAS, SAS	Population-based	502544
Viking	Viking Health Study	31358886	EA	Population-based	2156
WHI	Women's Health Initiative	14575940	EA	Case-control, cohort	21737
YFS	Young Finns Study	18263651; 23069987	EA	Population-based	1673

## Sheet: Data 2
Supplementary Data 2: Per study (and sub-study) summary of genotyping and GWAS software information
EA; European ancestry, AA; African ancestry, HA; Hispanic/Latino, EAS; East Asian ancestry, SAS; South Asian Ancestry
EA	Genotyping		Sample quality control	SNP quality control				Imputation
Study short name	Array	Calling algorithm	Call rate	Call rate	HWE P value	MAF	Additional filters	N SNPs used for imputation	Software	Reference panel	Haplotypes used for reference panel	Chromosome X imputation	Software	Exclusion data not available at time of analysis	Population stratification assessment and adjustment	Kinship assessment and adjustment
ARIC	Affymetrix 6.0	Birdseed	≥0.95	≥0.95	≥1E-6	None	Additional Sample QC: heterozygosity cut-off set at -0.007 Additional SNP QC: SNPs removed included 234 with low call rate for the combined sample, 87 with chromosome of zero, 339 that were monomorphic in Africans and Europeans, and 10,158 that had a Hardy Weinberg equilibrium pvalue<1E-6, leaving 828,230. Further SNPs were dropped using the HRC/1KG Imputation Preparation and Checking Tool (http:…	719415	Minimac3/Michigan Imputation Server	HRC r1.1 2016	All ethnicities	N	FAST 2.4	implantable cardioverter defibrillator, pregnancy, s/p pacemaker implant	First 10 PCs; center ID as covariates	No
BioMe	Illumina Global Screening Array	BeadStudio	>=0.95	>=0.99	≥1E-5	0.0002	Removed individuals with heterozygosity rate >6 SD from population specific mean	NA	Impute2	1000G phase 3	All ethnicities	N	SAIGE	1. Use of digitalis medication (QT- shortening) 2. Use of class I or class III anti-arrhythmics 3. Use of specific QT- prolonging medications 4. Pacemaker activity on ECG 5. Implantable cardioverter defibrillator / 7. s/p pacemaker implant	Stratified into 3 groups based on self-report and adjusted for 10 ancestry-specific genetic principal components.	Mixed model adjustment for cryptic relatedness via SAIGE
BRIGHT	Affymetrix GeneChip 500k array	CHIAMO	≥0.97	≥0.95	≥1E-7	None	None	446472	Minimac	HRC r1.1 2016, 1000G phase 3 (Version 5)	All ethnicities	Y	mach2qtl	Medication	10 PCs; center ID as covariates	No
Broad AF Study	Infinium PsychArray-24 v1.1	Autocall, Birdseed, Zcall	≥0.97	≥0.98	≥1E-6	≥0.005	Heterozygosity: |FHET| ≤ 0.2	268536	Eagle v2.3/Minimac3	HRC r1.1 2016	All ethnicities	N	SNPTEST	right bundle branch block, left bundle branch block	included EUR >80% using ADMIXTURE, 5 PC included in model	IBD, One of the pair excluded if PI_HAT>0.2
CAMP-MGH	Infinium HumanCoreExome-24 BeadChips	Gencall	≥0.95	≥0.97	≥1E-6	≥0.01	None	300461	Eagle	1000G Phase 1 v3 March 2012	European	N	plink	N/A	PCA	Empirical kinship
CHRIS	Illumina HumanOmniExpressExome	GenomeStudio	≥0.99	≥0.99	≥1E-6	≥1%	None	654042	Minimac3/Michigan Imputation Server	HRC r1.1 2016	All ethnicities	N	EPACTS v 3.2.6	atrial flutter, presence of left and right bundle branch block, pacemaker activity on ECG	10 PCs	linear mixed model via EMMAX analysis
CHS	Illumina 370CNV BeadChip merged with ITMAT-Broad-CARe (IBC) Illumina iSELECT chip	Illumina BeadStudio	>0.95	≥97%	≥1E-5	None	≤2 duplicate errors or Mendelian inconsistencies, heterozygote frequency ≠ 0, SNP in HapMap. Individuals also excluded for baseline CHD, CHF, peripheral vascular disease, valvular heart disease, stroke or TIA or for discordant genotype with known sex or prior genotyping	359592 autosome 10377 X chromosome	1kg: MaCH pre-phase, minimac HRC: ShapeIT pre-phase, minimac3	1000G Phase 1 v3 Nov 2012, HRC: r1.1 2016	All ethnicities	Y	R	pacemaker activity on ECG, implantable cardioverter defibrillator	Adjusted for CHS clinic and 2 pcs	No
ERF	Illumina 318/370 K, Affymetrix 250 K, and Illumina 6 K	BeadStudio	≥0.95	≥0.98	≥1E-6	0.01	IBS	678524	Minimac	1000G Phase 1 v3 March 2012	All ethnicities	N	GenABEL/ProbABEL	N/A	N/A	Yes
FINCAVAS	Illumina Metabochip	GenCall	≥0.95	≥0.95	≥1E-6	n/a	relatedness	155499	Minimac	HRC r1.1 2016	European	Y	Snptest 2.5.2	LBBB, RBBB, Pacemaker, Atrial fibrillation/flutter, MI, medication, QRS > 120
GAPP	Illumina HumanCoreExome	BeadStudio	≥0.95	≥0.95	≥1E-6	≥0.01	None	241388	Minimac3/Michigan Imputation Server	HRC r1.1 2016	All ethnicities	N	SNPTEST v2.5.2	N/A	10 PCs	Related individuals removed (plink PI_HAT > 0.2)
GESUS	Illumina GSA v.2.0	Illumina GenomeStudio 2.0	≥0.98	≥0.98	≥1E-6	≥0.01	Excluded heterozygosity rate outliers ≥ 3SD, related; pihat > 0.2	483156	Minimac4	HRC r1.1 2016	European	Y	PLINK2	Use of digitalis medication, Use of class I or class III anti-arrhythmics, Use of specific QT-prolonging medications, Pregnancy	10 PCs	No
GS20K	HumanOmniExpressExome8v1-2_A, HumanOmniExpressExome-8v1_A	Beadstudio-Gencall v3.0	≥0.97	≥0.98	≥1E-6	≥1%	PC outliers	630207	PBWT	1000G Phase 1 v3 March 2012	European	N	BOLT-LMM	right and left bundle branch block	10 PCs	LD (BOLT-LMM)
Health_ABC	Illumina Human1M-Duo	BeadStudio	>=0.97	>=0.97	≥1E-6	>=0.01	Sample filters: genotype-sex mismatch, first-degree relative	914263	Minimac	1000G Phase 1 v3 March 2012	All ethnicities	N	PLINK	N/A	10 PCs	first degree relatives removed
INGI-CAR	Illumina 370K	Genome Studio	>0.98	>0.98	≥1E-6	0.01	None	309317	Shapeit/Inpute; Michigan server	HRC r1.1 2016	All ethnicities	N	BOLT-LMM	N/A	LD (BOLT-LMM)	LD (BOLT-LMM)
INGI-FVG	Illumina 370K+OmniExpress	Genome Studio	>0.98	>0.98	≥1E-6	0.01	None	190048	Shapeit/Inpute; Michigan server	HRC r1.1 2016	All ethnicities	Y	BOLT-LMM	N/A	LD (BOLT-LMM)	LD (BOLT-LMM)
INTER99	Illumina HumanOmniExpress-24v1-0_A and HumanOmniExpress-24v1-1_A	GenCall	>0.95	≥0.98	≥1E-5	None	1. Missing phenotype 2. PCA outliers 3. Sex mismatch 4. heterozygosity	634218	Minimac3/Michigan Imputation Server	1000G phase 3 (Version 5)	All ethnicities	Y	PROBABEL	Use of digitalis medication Use of class I or class III anti-arrhythmics Use of specific QT- prolonging medications (please see appendix A at the end of the analysis plan) Implantable cardioverter defibrillator	PC1-PC2-PC3-PC4	No
KORA F3	Illumina Omni 2.5/Illumina Omni Express	Genome Studio	≥0.97	≥0.98	≥5E-6	≥0.01	only SNPs that were genotyped with good quality on both chips	587981 (chr 1-22)	IMPUTE v2.3.2	1000G phase 3 (Version 5)	European	Y	SNPTEST v2.5.2	digitalis medication, class I or class III anti-arrhytmics, QT-prolonging medications, pacemaker activity on ECG, implantable cardioverter defibrillator	MDS revealed no necessary adjustment	MDS revealed no necessary adjustment
KORA S4	Affymetrix Axiom	Affymetrix Software	≥0.97	≥0.98	≥5E-10	≥0.02	None	541422 (chr 1-22)	Minimac3/Michigan Imputation Server	1000G phase 3 (Version 5)	European	Y		digitalis medication, class I or class III anti-arrhytmics, QT-prolonging medications, pacemaker activity on ECG, implantable cardioverter defibrillator	MDS revealed no necessary adjustment	MDS revealed no necessary adjustment
LIFELINES	Illumina	Illumina Cyto SNP12 v2	NA	>=0.95	NA	>1e-4	≥0.001	NA	Minimac3/Michigan Imputation Server	1000G phase 3 + GoNL release 5	All ethnicities	Y	SNPTEST v2.5.2	N/A	10 PCs	No
MESA	Affymetrix 6.0	Birdseed v1.33	≥0.95	≥0.97	≥1E-6	≥0.01	None	881666	Minimac3/Michigan Imputation Server	HRC r1.1 2016	All ethnicities	Y	RVTEST	N/A	3 PCs	No
NEO	Illumina HumanCoreExome-24v1_A Beadchip	GenCall	>0.98	>0.98	≥1E-5	None	None	361046	Minimac3/Michigan Imputation Server	HRC r1.1 2016	European	Y	SNPTEST	N/A	4 PCs	NA
OOA	Affymetrix 500K and 6.0	MACH, minimac	≥0.95	≥0.95	≥1E-6	≥0.01	None	397704	Minimac	1000G phase 3	All ethnicities	N	MMAP	medication	N/A	Yes - OOA pedigree
ORCADES	Hap300, Illumina Omni1 and Illumina OmniX	Beadstudio using Hap300v2 cluster file	0.98	0.97	≥1E-5	0.01	Ethnic outliers; duplicates; gender mismatch; excess IBS incompatible with pedigree	37.5m	Impute2	1000G Phase 1 v3 March 2012	All ethnicities	N	regscan	atrial flutter, Presence of left and right bundle branch block, defibrillator	10 PCs	linear mixed model
PIVUS	Illumina OmniExpress and Cardiometabochip	GenomeStudio	>=0.95	>=95% (>=99% if MAF<5%)	>=1E-6	0.01	None	738583	Impute2	1000G Phase 1 v3 March 2012	All ethnicities	Y	SNPTEST	N/A	2PCs	No
PREVEND	Illumina Cyto SNP12 v2	Genome Studio	>=0.95	NA	NA	NA	None	232571	Minimac3	1000G phase 3 (Version 5)	All ethnicities	Y	SNPTEST v2.5.2	use of digitalis medication, use of class I or III anti-arrhytmics, use of specific QT-prolonging medications, Pacemaker activity on ECG, Implantable cardioverter defibrillator/Pacemaker implant.	10 PCs	No
PROSPER	Illumina 660K beadchip	GeneStudio	>98%	>98%	>1e-5	none	None	557192	Impute2	1000G Phase 1 v3 March 2012	European	Y	ProbABEL	N/A	4 PCs	No
RS1	Illumina/HumanHap 550K DUO Illumina 610 quad	Beadstudio Genecall	≥ 0.975	≥0.975	≥1E-6	≥0.01	None	512849	MACH	1000G V3 release	All ethnicities	Y	MACH2QTL via GRIMP	Ethnic outliers (IBS distances > 4SD) excluded	Duplicates or family relations IBS>97% excluded
RS2	Illumina/HumanHap 550K DUO	Beadstudio Genecall	≥ 0.975	≥0.975	≥1E-6	≥0.01	None	466389	MACH	1000G V3 release	All ethnicities	Y	MACH2QTL via GRIMP	Ethnic outliers (IBS distances > 4SD) excluded	Duplicates or family relations IBS>97% excluded
RS3	Illumina 610 quad	Beadstudio Genecall	≥ 0.975	≥0.975	≥1E-6	≥0.01	None	466389	MACH	1000G V3 release	All ethnicities	Y	MACH2QTL via GRIMP	Ethnic outliers (IBS distances > 4SD) excluded	Duplicates or family relations IBS>97% excluded
SardiNIA	Omni+Imm+Metab+Exom	GenomeStudio (version 1.9.4) and refined using Zcall (version 3)	0.95	>=0.97	NA	1e-06	None	890542	Minimac	1000G Phase 1 v3 March 2012	All ethnicities	N	EPACTS Q.EMMAX	Atrial flutter, Anti-arrhythmics,Implantable cardioverter defibrillator,Pregnancy	10 PCs	No
SHIP-START	Affymetrix Genome-Wide Human SNP Array 6.0	Birdseed2	NA	>= 0.8	≥1E-4	NA	Excluded duplicate samples (by IBS) or reported/genotyped gender mismatch	760787	Minimac3 (eagle v2.3)	1000G phase 3 (Version 5)	All ethnicities	N	SNPTEST	use of digitalis medication (qt-shortening), use of class I and III anti-arrhymics, pacemaker activity on ECG, implantable cardioverter defibrillator, pregnancy, s/p pacemaker implant, myocardial infarction or heart failure	10 PCs	yes
SHIP-TREND_1	Illumina Human Omni 2.5	GenomeStudio Genotyping Module v1.0 (GenCall)	NA	>= 0.8	≥1E-4	NA	Excluded duplicate samples (by IBS) or reported/genotyped gender mismatch	488647	Minimac3 (eagle v2.3)	1000G phase 3 (Version 5)	All ethnicities	N	SNPTEST	use of digitalis medication (qt-shortening), use of class I and III anti-arrhymics, pacemaker activity on ECG, implantable cardioverter defibrillator, pregnancy, s/p pacemaker implant, myocardial infarction or heart failure	10 PCs	yes
SHIP-TREND_2	Illumina Global Screening Array	GenomeStudio Genotyping Module v2.0 (GenCall)	>= 0.94	>= 0.95	≥1E-4	>=0.01	Excluded duplicate samples (by IBS) or reported/genotyped gender mismatch	1691177	Minimac3 (eagle v2.3)	1000G phase 3 (Version 5)	All ethnicities	N	SNPTEST	use of digitalis medication (qt-shortening), use of class I and III anti-arrhymics, pacemaker activity on ECG, implantable cardioverter defibrillator, pregnancy, s/p pacemaker implant, myocardial infarction or heart failure	10 PCs	yes
TWINSUK	HumanHap300, HumanHap610Q, 1M-Duo and 1.2MDuo 1M	GenomeStudio	≥0.98	≥0.97	≥1E-6	0.01	None	n/a	Minimac	1000G phase 3 (Version 5)	European		GEMMA	N/A	Linear Mixed Model using GEMMA. Covariance matrix estimated using all SNPs	No
UK Biobank	Affymetrix Axiom Array/ Affymetrix UKBiLEVE array	Affymetrix custom genotype calling pipeline	>0.95	>0.95	>1E-12	>0.0001	markers that failed quality control in more than one batch	670739	IMPUTE4	Haplotype Reference Consortium/UK10K and 1000G phase 3		Y	BOLT-LMM	N/A	LD (BOLT-LMM)	LD (BOLT-LMM)
Viking	HumanOmniExpressExome8v1-2_A	Beadstudio-Gencall v3.0	>0.97	≥0.98	≥1E-5	>0.01 for OMNI markers; >0.0001 for Exome Chip markers	None	39131578	PBWT Sanger server	HRC r1.1 2016	All ethnicities	N	regscan	Atrial flutter, right+left bundle branch block, use of digitalis medication, arrhythmics, qt prolonging medication, defibrillator	10 PCs	linear mixed model
WHI-GARNET	Illumina Omni-Quad	birdseed	≥0.98	≥0.98	≥1E-4	None	None	886183	UM imputation Server	1000G phase 3 (Version 5)	All ethnicities	Y	SNPTEST	N/A	IBD, First degree relative were removed
WHI-GECCO	Illumina 610 and Cytochip 370K	birdseed	≥0.97	≥0.98	≥1E-4	0.05	None	251068	UM imputation Server	1000G phase 3 (Version 5)	All ethnicities	Y	SNPTEST	N/A	10 PCs	First and second degree relatives removed
WHI-HipFX	Illumina 550K and 610K	birdseed	≥0.98	≥0.98	≥1E-4	0.01	None	498871	UM imputation Server	1000G phase 3 (Version 5)	All ethnicities	Y	SNPTEST	N/A	10 PCs	First and second degree relatives removed
WHI-LLS	HumanOmniExpressExome-8v1_B	birdseed	≥0.97	≥0.98	≥1E-4	None	None	719745	UM imputation Server	1000G phase 3 (Version 5)	All ethnicities	Y	SNPTEST	N/A	10 PCs	First and second degree relatives removed
WHI-MOPMAP	Affymetrix Gene Titan, Axiom Genome-Wide Human CEU I Array Plate	birdseed	≥0.95	≥0.90	≥1E-6	0.005	None	554032	UM imputation Server	1000G phase 3 (Version 5)	All ethnicities	Y	SNPTEST	N/A	10 PCs	First and second degree relatives removed
WHI-ONCOCHIP	ONCO chip	birdseed	≥0.95	≥0.98	≥1E-4	None	None	441227	UM imputation Server	HRC r1.1 2016	All ethnicities	Y	SNPTEST	N/A	10 PCs	First and second degree relatives removed
WHI-WHIMS	HumanOmniExpressExome-8v1_B	birdseed	≥0.97	≥0.98	≥1E-4	0.01	None	601021	UM imputation Server	1000G phase 3 (Version 5)	All ethnicities	Y	SNPTEST	N/A	10 PCs	First and second degree relatives removed
YFS	Illumina 670k Custom	Illuminus	≥0.95	≥0.95	≥1E-6	> 0	None	553428	Michigan Imputation Server (Minimac3)	HRC r1.1	All ethnicities	Y	SNPTEST	N/A	center and 4 PCs	PCs 1-4
AA	Genotyping		Sample quality control	SNP quality control				Imputation
Study short name	Array	Calling algorithm	Call rate	Call rate	HWE P value	MAF	Additional filters	N SNPs used for imputation	Software	Reference panel	Haplotypes used for reference panel	Chromosome X imputation	Software	Exclusion data not available at time of analysis	Population stratification assessment and adjustment	Kinship assessment and adjustment
ARIC	Affymetrix 6.0	Birdseed	≥0.95	≥0.95	≥1E-6	none	Additional Sample QC: heterozygosity cut-off set at -0.004 Additional SNP QC: SNPs removed included 234 with low call rate for the combined sample, 87 with chromosome of zero, 339 that were monomorphic in Africans and Europeans, and 6,776 that had a Hardy Weinberg equilibrium pvalue<1E-6, leaving 831,612. Further SNPs were dropped using the HRC/1KG Imputation Preparation and Checking Tool (http:/…	756374	Minimac3/Michigan Imputation Server	1000G phase 3 (Version 5)	All ethnicities	N	FAST 2.4	implantable cardioverter defibrillator, pregnancy, s/p pacemaker implant	10 PCs; center ID as covariates	No
BioMe	Illumina Global Screening Array	BeadStudio	>=0.95	>=0.99	≥1E-5	0.0002	Removed individuals with heterozygosity rate >6 SD from population specific mean	NA	IMPUTE2	1000G phase 3 (Version 5)	All ethnicities	N	SAIGE	1. Use of digitalis medication (QT- shortening) 2. Use of class I or class III anti-arrhythmics 3. Use of specific QT- prolonging medications 4. Pacemaker activity on ECG 5. Implantable cardioverter defibrillator / 7. s/p pacemaker implant	Stratified into 3 groups based on self-report and adjusted for 10 ancestry-specific genetic principal components.	Mixed model adjustment for cryptic relatedness via SAIGE
CHS	Illumina HumanOmni1-Quad_v1 BeadChip	Illumina GenomeStudio	>0.95	≥97%	≥1E-5	NA	≤1 duplicate errors or Mendelian inconsistencies, heterozygote frequency ≠ 0. Individuals also excluded for discordant genotype with known sex or prior genotyping	940567 autosome 22681 X chromosome	1kg: IMPUTE version 2.2.2, HRC: ShapeIT pre-phase, minimac3	1000G Phase 1 v3 March 2012, HRC: r1.1 2016	All ethnicities	Y	R	pacemaker activity on ECG, implantable cardioverter defibrillator	Adjusted for CHS clinic and 5 pcs	No
Health_ABC	Illumina Human1M-Duo	BeadStudio	>=0.97	>=0.97	≥1E-6	>=0.01	Sample filters: genotype-sex mismatch, first-degree relative	1007948	minimac	1000G Phase 1 v3 March 2012	all ethnicities	N	PLINK	N/A	PCs	first degree relatives removed
JHS	Affymetrix 6.0		>0.95	>0.95	≥1E-6	>0.05	None	868969	Minimac3	1000G Phase 1 v3 March 2012	African	N	RVTEST	N/A	10 PCs	Yes
MESA	Affymetrix 6.0	Birdseed v1.33	≥0.95	≥0.97	≥1E-6	≥0.01	None	881666	minimac3/Michigan Imputation Server	1000G phase 3 (Version 5)	All ethnicities	Y	RVTEST	N/A	3 PCs	No
UK Biobank	Affymetrix Axiom Array/ Affymetrix UKBiLEVE array	Affymetrix custom genotype calling pipeline	>0.95	>0.95	>1E-12	>0.0001	markers that failed quality control in more than one batch	670739	IMPUTE4	Haplotype Reference Consortium/UK10K and 1000G phase 3		Y	BOLT-LMM	N/A	LD (BOLT-LMM)	LD (BOLT-LMM)
WHI-SHARe-AA	Affymetrix 6.0	birdseed	≥0.95	≥0.90	≥1E-6	0.01	None	901168	UM imputation Server	1000G phase 3 (Version 5)	All ethnicities	N	SNPTEST	N/A	10 PCs	First and second degree relatives removed
HA	Genotyping		Sample quality control	SNP quality control				Imputation
Study short name	Array	Calling algorithm	Call rate	Call rate	HWE P value	MAF	Additional filters	N SNPs used for imputation	Software	Reference panel	Haplotypes used for reference panel	Chromosome X imputation	Software	Exclusion data not available at time of analysis	Population stratification assessment and adjustment	Kinship assessment and adjustment
BioMe	Illumina Global Screening Array	BeadStudio	>=0.95	>=0.99	≥1E-13	0.0002	Removed individuals with heterozygosity rate >6 SD from population specific mean	NA	IMPUTE2	1000G phase 3 (Version 5)	All ancestry groups	N	SAIGE	1. Use of digitalis medication (QT- shortening) 2. Use of class I or class III anti-arrhythmics 3. Use of specific QT- prolonging medications 4. Pacemaker activity on ECG 5. Implantable cardioverter defibrillator / 7. s/p pacemaker implant	Stratified into 3 groups based on self-report and 10 PCs	Mixed model adjustment for cryptic relatedness via SAIGE
HCHS/SOL	MEGA	GenomeStudio version 2011.1, Genotyping Module 1.9.4 and GenTrain version 1.0.	≥98%	≥98%	≥1E-6	≥0.01	None	1395045	IMPUTE 2.3.2	1000G phase 3 (Version 5)	all ethnicities	Y	SUGEN	N/A	10 PCs	GEE, corelated errors by family (SUGEN)
MESA	Affymetrix 6.0	Birdseed v1.33	≥0.95	≥0.97	≥1E-6	≥0.01	None	881666	minimac3/Michigan Imputation Server	1000G phase 3 (Version 5)	All ethnicities	Y	RVTEST	N/A	3 PCs	No
WHI-SHARe-HA	Affymetrix 6.0	birdseed	≥0.95	≥0.90	≥1E-6	0.01	None	901168	UM imputation Server	1000G phase 3 (Version 5)	All ethnicities	N	SNPTEST	N/A	10 PCs	First and second degree relatives removed
Brazilian	Genotyping		Sample quality control	SNP quality control				Imputation
Study short name	Array	Calling algorithm	Call rate	Call rate	HWE P value	MAF	Additional filters	N SNPs used for imputation	Software	Reference panel	Haplotypes used for reference panel	Chromosome X imputation	Software	Exclusion data not available at time of analysis	Population stratification assessment and adjustment	Kinship assessment and adjustment
Bambui Cohort	Illumina HumanOmni2.5-8v1 array and HumanOmni5-4v1 array	GenomeStudio	>0.99	≥0.85	Not applied	≥0.000345 (excludes monomorphic SNPs)	None	2018371	IMPUTE2	1000G phase 3 (Version 5)	All ethnicities	Y	SNPTEST (V2.5.2)	N/A	25 PCs	No
EAS	Genotyping		Sample quality control	SNP quality control				Imputation
Study short name	Array	Calling algorithm	Call rate	Call rate	HWE P value	MAF	Additional filters	N SNPs used for imputation	Software	Reference panel	Haplotypes used for reference panel	Chromosome X imputation	Software	Exclusion data not available at time of analysis	Population stratification assessment and adjustment	Kinship assessment and adjustment
MESA	Affymetrix 6.0	Birdseed v1.33	≥0.95	≥0.97	≥1E-6	≥0.01	None	881666	minimac3/Michigan Imputation Server	1000G phase 3 (Version 5)	All ethnicities	Y	RVTEST	N/A	3 PCs	No
UK Biobank	Affymetrix Axiom Array/ Affymetrix UKBiLEVE array	Affymetrix custom genotype calling pipeline	>0.95	>0.95	>1E-12	>0.0001	markers that failed quality control in more than one batch	670739	IMPUTE4	Haplotype Reference Consortium/UK10K and 1000G phase 3		Y	BOLT-LMM	N/A	LD (BOLT-LMM)	LD (BOLT-LMM)
SAS	Genotyping		Sample quality control	SNP quality control				Imputation
Study short name	Array	Calling algorithm	Call rate	Call rate	HWE P value	MAF	Additional filters	N SNPs used for imputation	Software	Reference panel	Haplotypes used for reference panel	Chromosome X imputation	Software	Exclusion data not available at time of analysis	Population stratification assessment and adjustment	Kinship assessment and adjustment
UK Biobank	Affymetrix Axiom Array/ Affymetrix UKBiLEVE array	Affymetrix custom genotype calling pipeline	>0.95	>0.95	>1E-12	>0.0001	markers that failed quality control in more than one batch	670739	IMPUTE4	Haplotype Reference Consortium/UK10K and 1000G phase 3		Y	BOLT-LMM	N/A	LD (BOLT-LMM)	LD (BOLT-LMM)

## Sheet: Data 3
Supplementary Data 3: Per study summary statisitics for ECG measures and covariates
EA; European ancestry, AA; African ancestry, HA; Hispanic/Latino, EAS; East Asian ancestry, SAS; South Asian Ancestry. ECG data for the UK Biobank was derived from two sources: Resting component of the exercise bike test (EXECG) and a resting 12-lead ECG (12-lead) and were therefore analysed separately to take into account the different modes of data acquisition, 12-lead resting ECG measures were…
EA	Baseline		QT(ms)					JT(ms)					QRS(ms)					RR interval (ms)					Age (years)					BMI (kg/m2)					Height (cm)
Study short name	Sample size	Sex, % females	Mean	Median	SD	Min	Max	Mean	Median	SD	Min	Max	Mean	Median	SD	Min	Max	Mean	Median	SD	Min	Max	Mean	Median	SD	Min	Max	Mean	Median	SD	Min	Max	Mean	Median	SD	Min	Max
ARIC	7890	54	407.952	406	26.3409	292	600	316.8	316	26.4609	194	496	91.12	90	9.4538	60	120	920.853	909.091	134.347	500	1578.95	53.9807	54	5.67349	44	66	26.8009	26.1158	4.73071	14.3838	56.257	168.648	168	9.41911	137	199
BioMe	2701	47	394.73	394	37.5	232	598	306.177	306	36.3819	152	510	88.551	88	10.691	58	120	843.62	845.07	180.9	144.231	1935.48	64.906	66	14.71	21	107	27.3439	26.3043	6.07128	12.77	65.9523	169.35	170.18	11.1348	103.19	200.66
BRIGHT	1254	62.4	413.5	412	33.8811	262	544	320.2	319	32.9682	184	430	93.32	93	9.44991	66	120	964.3	952.4	168.009	487.8	1666.7	56.7	58	10.8792	22	85	27.32	27	4.29823	17	42	165.5	165	9.24022	139	195
Broad AF Study	1268	40	393.5	393	35.7	288	580	304.3	304	34.2	196	470	89.2	87	10.4	56	120	872.9	866	161.7	375	1463.4	67.7	68	10.6	19	92	27.7	27.2	5.5	13.9	62	170.688	170.18	9.906	142.24	200.66
CAMP-MGH	2868	41.6	417.153	414	23.0103	336	574	327.971	327	24.7118	253	482	89.1824	88	10.645	56	118	926.664	923.077	163.451	512.821	1500	61.5523	64	11.3785	31	81	28.7537	27.8	5.8538	15.5	59.7	171.498	172.72	10.0869	121.92	210.82
CHRIS	4156	56	414	413	29.2	319	539	319	317	29.3	228	438	96	95	9.4	68	120	1016	1000	155.5	561	1765	45	45	15.8	18	90	25	25	4.5	16	49	169	169	9.3	137	201
CHS	2665	63	414	412	31.7	308	584	326	324	30.7	220	508	88	88	9.8	56	116	952	952	148	465	1714	72	71	5.2	65	93	26.2	25.8	4.4	14.7	48.1	164.3	163.5	9.2	124	191.8
ERF	2332	57.3	398.5	398	28.3	300	520	301.1	300	27.8	200	420	97.1	98	10.1	68	120	980.2	967.7	158.1	491.8	1714.3	47.6	47.9	14.1	16.7	85.3	26.7	26.2	4.5	15.5	61.8	167.4	166.6	9.4	139.3	196.5
FINCAVAS_MC	1487	43	395	394	35.4	289	572	301	299	34.4	197	456	95	94	8.4	71	120	841	829	161.2	417	1547	56	56	12.8	17	84	27.4	27	4.6	17	48	171	171	9.6	134	200
GAPP	1488	54	398.462	396.219	26.6126	324	560	309	308	27.7	224	462	90	88	9.4	62	120	992.05	977	149.745	606	1671	35.4446	36.9089	5.27859	23.8303	44.2601	24.5039	24.0235	3.70827	16.1616	37.1877	172.203	171.5	9.23622	145.5	204
GESUS	2333	57.97	408	406	27.94	304	562	315.6	314	28.03	232	484	92.43	92	10.38	62	120	962.4	950	160.75	528	1600	55.12	55.19	12.96	23.74	95.22	26.63	25.92	4.74	15.49	49.28	170.7	170	9.3	144	197.2
GS20K	19044	59.12	404.1	402	31.3962	290	592	314.3	312	30.7201	204	492	89.31	88	9.61209	42	120	962.3	952.4	155.427	468.8	1935.5	46.63	48	14.7859	18	98	26.68	25.9	5.2323	10.49	71.35	168.1	167.5	9.49395	125.5	214
HEALTH ABC	1291	50	413.59	412	31.32	336	572	324.3	320	30.66	240	472	89.29	88	10.31	60	120	953	938	153.47	536	1538	73.65	73	2.81	69	80	26.65	26.22	4.13	15.61	44.23	1665.13	1660.5	93.79	1416	1918
INGI-CAR	362	62	388.7	388	27.01	314	482	299.1	300	27	232	376	89.6	90	9.8	62	116	887	882.4	126.89	531	1304.3	48.93	51	16.58	18	83	27.23	27.11	5.15	16.59	51.35	159.6	159	9.68	138	190
INGI-FVG	791	60.3	400.6	400	29.46	319	491	305.3	305	29.44	217	401	95.26	95	9.8	72	120	935.7	923.1	158.12	582.5	1500	49.28	49.27	15.56	18	90	25.15	24.86	4.37	15.5	43.77	169	170	8.8	147	193
INTER99	5936	51.7	403.7	402	26.97	294	538	312.5	312	26.74	214	436	91.2	90	9.89	64	120	921.1	910	151.03	446	1714	46.12	45.1	7.91	29.69	61.35	26.27	25.58	4.65	15.24	56.9	172.2	172	9.15	129	207
KORA F3	2733	52	401	398	29.6	296	548	308.4	308	29.6	220	464	92.4	92	10	62	120	965	952	160.9	517	1667	56	55	12.2	34	84	27	27	4.6	15	51	168	168	9.4	139	202
KORA S4	3455	52	407	406	27.4	316	550	315.4	314	27.2	234	456	91.7	92	9	64	120	941	930	150.6	512	1644	49	49	13.6	24	75	27	27	4.7	16	55	168	168	9.3	139	196
LIFELINES	12216	60	394	393	27.2	288	563	301	300	26.9	190	476	93.6	93	10.7	57	120	902	896	148	469	1710	48.2	47.5	11.1	18.1	89.9	26.3	25.7	4.26	13.9	52.6	174	174	9.19	137	210
MESA	2344	53.58	411.99	410	28.87	312	540	319.33	318	28.85	214	450	92.66	92	9.37	60	118	1048.98	1033.33	158.52	600	2150	62.38	63	10.18	44	84	27.71	27.06	5.09	16.44	48.99	168.74	168.3	9.66	138	202.5
NEO	5158	53.8	405.25	404	29.06	266	538	312.5	312	28.59	188	436	92.77	92	9.56	64	120	938.59	937.5	149.59	428.57	1666.67	55.8	56	5.96	44	66	29.91	29.43	4.84	17.5	61.2	173.4	173	9.55	149	208
OOA	1532	50.9	413.8	412	29.4	308	544	321.1	320	28.7	228	440	92.7	92	9.9	64	120	975.9	967.7	146	422.5	1578.9	48.8	49	45.6	20	95	27.4	26.7	5	15.9	54.3	166	165.7	8.8	137.6	194.1
ORCADES	1860	61	407.91	406	27.6	320	518	318.75	318	27.57	236	422	89.1	88	9.48	64	120	1012.5	1000	158.7	512.8	1666.7	53.19	53.99	14.88	16.84	90.97	27.657	26.949	4.89	16.966	51.113	167	166	9.22	138	199
PIVUS	623	51.5	388	387	29.4	296	487	301	299	28.4	228	400	87.7	88	10.8	57	120	978	970	134	588	1440	70.2	70.2	0.184	69.8	72.3	26.9	26.6	4.14	17	49.8	169	169	9.23	148	198
PREVEND	3189	51	396	394	27	296	520	300	298	27.2	198	414	96	96	10.5	56	120	897	896	153.66	411	1667	49	48	12.1	28	75	26	25	4.1	17	54	174	174	9.1	145	207
PROSPER	3921	56.6	412	410	35.5	296	666	319	318	34	216	584	93	92	10.92	36	120	926	909	159.9	513	1667	75	75	3.3	70	83	26.8	26.5	4.3	15	50	165	164	9.5	135	198
RS1	4529	62	397	396	28.3	282	538	301	300	27.5	196	430	97	98	10.5	66	120	872	860	144.3	430	1740	68	67	8.2	55	102	26	26	3.6	14	51	167	166	9.2	137	198
RS2	1738	58	402	402	27.1	296	536	305	304	27	222	426	97	98	10.6	70	120	885	870	137.8	550	1380	65	62	7.3	55	95	27	27	4	17	51	168	168	9.1	142	203
RS3	2608	59	401	400	26.3	316	508	304	302	26.2	212	404	98	98	10.5	62	120	881	870	133	520	1460	57	57	6.5	46	97	28	27	4.6	17	57	171	170	9.5	145	210
SardiNIA	4011	58	388.4	390	25.8	290	500	297.8	299	28.1	198	404	90.6	90	12.4	50	120	920.9	909.1	152	500	1764.7	43.93	41.9	15.97	18	95.8	25.36	24.9	4.57	0	52.9	160.1	160	9.05	110	192
SHIP-START	2902	52.24	393.1	392	28.35	302	504	295.93	296	27.97	194	414	97.15	98	19.75	60	120	854	840	148.21	440	1470	47.32	47	15.52	20	81	27	26.6	4.83	16.8	58.4	169.2	169	9.44	142	198
SHIP-TREND_1	2429	51.7	420.3	419	22.05	341	499	323.81	324	22.31	262	403	94.89	96	10.95	66	120	917.8	910	136.78	510	1430	50.23	50	15.47	20	83	27.81	27.12	5.22	16.74	53.83	170.1	170	9.53	141	198
SHIP-TREND_2	831	55.96	418.7	419	19.45	366	497	324.32	324	24.06	241	416	96.03	96	10.61	60	120	930.3	920	132.95	570	1390	49.1	49	13.49	20	80	27.1	26.68	4.52	17.74	53.63	170	170	9	144	195
TWINSUK	3020	95	404	404	28.1	306	520	316	316	27.5	220	429	88	87	8.4	60	120	920	909	144	536	1622	52.6	53.6	12.4	17.7	84.4	25.9	25.1	4.68	16.4	50.3	162	162	7	139	195
UK Biobank EXECG	46543	53.4	357.7	356.5	26.061	269.5	502	270	270.9	25.4087	182.4	410	86.81	86	6.69248	56.79	120	861.7	852	140.266	502	1759	57.25	59	8.15179	40	79	27.02	26.44	4.40322	14.53	55.48	169.3	169	9.16301	134.5	202
UK Biobank 12-lead	29660	52.7	399.6	398	31.7	275	548	315.1	313	31.6	294	472	84.47	84	11.7	50	120	993.3	985	159.27	507.7	2008.3	63.48	64	7.46759	45	82	25.89	25.28	4.31412	12.75	64.94	170.2	170	9.42136	136	204
Viking	1874	60.8	405.55	404	28.29	316	512	317.97	316	29.21	234	422	87.4	86	8.88	60	118	1008.1	1000	161.6	612.2	1764.7	48.88	48.75	14.8878	18.1	84.5	27.258	26.6	4.853	17.045	47.48	168	167.3	8.99266	141.2	197.6
WHI-GARNET	3637	100	399.7	398	31.3	276	646	313.4	312	29.69	204	534	86.17	86	8.77	56	118	910.6	895.5	138.6	480	1500	65.4	66	6.8	50	79	29.8	29	6.2	15.71	69.4	161.5	161.5	6.2	106.7	182
WHI-GECCO	751	100	401.1	400	28.6	316	514	314.7	314	28.1	232	434	86.35	86	8.04	58	118	923.9	923.1	132.8	550.5	1463.4	64.1	64	6.1	50	79	28.9	28	5.4	18.6	56.8	162.6	162.3	5.9	147.4	181.2
WHI-HipFX	823	100	402	400	29.5	324	498	315.8	314	29.17	244	416	86.26	86	8.73	58	118	921.4	909.1	135.5	588.2	1363.6	67.65	68	6.8	50	79	27.8	26.9	5.3	17.1	69.4	161.8	162	6.4	137	183
WHI-LLS	978	100	402.6	402	29.7	320	510	317.5	316	29.16	240	426	85.28	84	8.25	64	116	937.9	923.1	136.7	566	1395.3	68.5	68	3.4	62	79	27.7	27.4	4.8	17.42	54.7	161.2	161.3	6	141	183.5
WHI-MOPMAP	1983	100	402.2	400	29.9	314	598	315.5	314	29.16	216	492	86.72	86	8.51	62	118	921	909.1	135.3	588.2	1666.7	63.1	63	6.6	50	79	28.7	27.9	5.9	17.1	65.4	162.6	162.8	6.3	104	187
WHI-ONCOCHIP	3108	100	401.2	398	29.9	292	624	315.2	314	29.1183	212	534	85.96	86	8.43	58	118	923	923.1	137.7	458	1578.9	63.3	63	6.7	50	79	28.8	27.9	5.5	16.52	64.9	162.5	162.6	6.2	131.2	194
WHI-WHIMS	4969	100	400.9	400	30.2	302	614	314.9	314	29.3467	216	464	86.08	86	8.70109	54	118	920.5	909.1	138.6	500	1621.6	67.9	68	5.9	50	79	28.3	27.5	5.6	13.8	69	161.2	161.1	6.1	135.9	186.6
YFS	1673	55	416	412	35.3	284	636	326	322	35.2	206	564	91	90	10	52	120	1028	1017	165	488	1935	42	43	5	34	49	26.4	25.7	4.9	16.5	58.5	172.2	172	9.2	148	203
AA	Baseline		QT(ms)					JT(ms)					QRS(ms)					RR interval (ms)					Age (years)					BMI (kg/m2)					Height (cm)
Study short name	Sample size	Sex, % females	Mean	Median	SD	Min	Max	Mean	Median	SD	Min	Max	Mean	Median	SD	Min	Max	Mean	Median	SD	Min	Max	Mean	Median	SD	Min	Max	Mean	Median	SD	Min	Max	Mean	Median	SD	Min	Max
ARIC	2464	63	408.177	408	29.3683	300	540	408.2	408	29.3683	300	540	89.92	88	9.57958	64	120	922.372	909.091	147.467	545.455	1538.46	53.1546	52.5	5.74121	44	66	29.459	28.6468	5.92674	14.2024	59.3331	167.977	167	8.89492	125	197
BioMe	4018	64	387.55	386	38.992	232	644	302.577	300	37.7739	132	558	84.966	84	9.912	52	120	812.72	800	175.26	160	2142.86	58.483	59	14.279	21	101	30.8951	29.4385	8.23747	13.3126	81.7781	168.285	167.64	10.5036	109.22	213.36
CHS	573	65	409	408	35.5	312	540	321	320	34.9	216	456	87	88	10.5	64	116	921	909	162	487	1538	72	71	5.5	65	92	28.4	27.8	5.4	16.1	58.8	164.3	163	9.3	145	196
HEALTH ABC	921	58.2	410.47	408	34.7	292	560	322.87	324	34.07	224	472	87.6	88	10.76	60	120	931	923	151.61	571	1395	73.36	73	2.87	68	80	28.56	28.06	5.43	14.59	51.99	1651.2	1642	95.16	1387.5	2007
JHS	2491	62.7	415	412	32	290	580	321	320	31	212	466	94	92	15	64	206	958	952	154	508	2000	54.6	55	12.8	21	91	31.3	30.5	6.3	16	91.8	169.1	168	9.3	142	200
MESA	1517	54.81	410.29	408	31.7	320	522	319.34	318	31	240	420	90.95	90	9.83	64	118	1048.9	1033.33	171.31	650	1783.33	62.05	62	10.05	45	84	30.08	29.28	5.88	15.87	61.86	168.39	168	9.58	136.9	196.7
UK Biobank EXECG	1373	54.2	350.7	349.5	24.9896	282.5	445.5	266.6	265.5	24.6166	201	361.5	83	84.06	5.56614	58.17	117.98	852.8	844	135.009	506	1523	51.6	50	7.83826	40	72	29.13	28.59	4.7031	17.69	47.97	168.2	168	8.42852	147	195
WHI-SHARe - AA	3880	100	401	398	33.9	308	714	315.6	314	31.77	218	524	85.32	84	9.05883	52	118	915.5	909.1	148	535.7	1500	61	61	6.8	50	79	31.7	30.8	6.4	16.8	69.2	162.7	162.5	6.3	140	194.1
HA	Baseline		QT(ms)					JT(ms)					QRS(ms)					RR interval (ms)					Age (years)					BMI (kg/m2)					Height (cm)
Study short name	Sample size	Sex, % females	Mean	Median	SD	Min	Max	Mean	Median	SD	Min	Max	Mean	Median	SD	Min	Max	Mean	Median	SD	Min	Max	Mean	Median	SD	Min	Max	Mean	Median	SD	Min	Max	Mean	Median	SD	Min	Max
BioMe	5897	64	389.39	388	37.797	254	768	303.775	304	36.8982	168	672	85.619	84	9.9748	56	120	819.58	810.81	170.61	120	2068.97	60.729	61	15.2	21	100	30.0219	28.8983	6.71812	14.1381	73.8671	162.714	162.56	9.82885	111.76	210.82
HCHS/SOL	10676	60	415.374	414	28.1939	310	546	324.516	324	28.9993	225	454	90.8577	90	9.44673	52	120	979.228	972.415	142.762	526.53	1585.49	45.3007	47	13.6938	18	76	29.6347	28.8306	5.91794	14.2795	70.345	162.048	161	9.29728	132	198
MESA	1388	52.4	408.81	406	30.08	328	550	317.78	316	29.67	238	440	91.03	90	9.7	66	118	1056.77	1041.67	157.96	600	1600	61.13	61	10.26	44	84	29.47	28.65	5.15	17.57	52.48	161.74	160.7	9.34	123.8	188.7
WHI-SHARe - HA	1547	100	401.3	400	30.1	314	550	316	314	29.7799	222	450	85.53	84	8.55164	62	118	922.7	909.1	133.9	531	1578.9	59.9	59	6.3	50	79	29.4	28.7	5.4	17	65.4	157.3	157	5.8	140	182.7
Other	Baseline		QT(ms)					JT(ms)					QRS(ms)					RR interval (ms)					Age (years)					BMI (kg/m2)					Height (cm)
Study short name	Sample size	Sex, % females	Mean	Median	SD	Min	Max	Mean	Median	SD	Min	Max	Mean	Median	SD	Min	Max	Mean	Median	SD	Min	Max	Mean	Median	SD	Min	Max	Mean	Median	SD	Min	Max	Mean	Median	SD	Min	Max
Bambui - Brazilian	518	55.98	385.9	384	32.7119	310	515	300.3	297	31.3788	216	415	85.64	85	10.1136	58	118	877.8	869.6	148.065	555.6	1500	68	66	148.065	60	93	25.47	25.42	4.71213	10.48	44.24	159.8	158.5	9.80554	135.2	216
MESA - EAS	748	51	410.3	408	28.4	334	522	321.03	320	28.68	256	422	89.26	88	9.34	66	118	1051.1	1033.33	144.03	666.67	1566.67	62.19	62	10.36	44	84	23.99	23.74	3.28	15.36	43.67	161.53	161.6	8.61	137.8	188
UK Biobank EXECG - SAS	1517	46.7	353.5	351.5	26.3	283	455	268.2	266	25.5	202.5	364.5	85.33	84.5	6.48	61	116.5	850.4	838	137.4	518	1602	52.88	52	8.54	40	76	26.69	26.19	3.9	17.36	58.91	164.5	164	8.84	141	192
UK Biobank EXECG - EAS	321	64.4	362.4	361	26.85	293.5	446.5	276.3	274.5	26.59	215	363	86.07	85	6.554	62	120	863.9	849	131.04	554	1326	53.87	55	7.94	40	73	24.16	23.98	3.47	16.98	38.11	161.1	161	7.58	140	1985
UK Biobank 12-lead - SAS	371	40.4	392.1	390	33	307	537	310.9	309	32.2	210	430	81.15	81	11	54	118	972.3	960.1	164.4	574	1529.5	59.97	60	7.9	44	78	25.71	25.08	4.26	16.65	42.43	166.9	168	9.61	137	187

## Sheet: Data 4
Supplementary Data 4: Previously reported variants from GWAS for resting QT, JT and QRS
Chr, chromosome; Position, base pair position in build 37; P-value, P-value of association in the reporting study; PMID, Pubmed ID; Significant locus in our respective multi-ancestry meta-analysis, Whether the locus was significant in our multi-ancestry meta-analysis (Y = Yes, N = No). When a locus was not a significant locus in our study, a look up was performed of the previously reported varian…
a. QT
Locus	Reported gene	Variant reported by study	Chr	Position	Ancestry	Study	PMID	Significant locus in our respective multi-ancestry meta-analysis
1	RNF207	rs2273042	1	6149122	European / Mixed	Arking DE; Baldassari A	24952745; 32602732	Y
		rs11121483	1	6263792	European	van Setten J	30679814
		rs709209	1	6278414	European	Bihlmeyer NA	29874175
		rs846111	1	6279370	European / Mixed	Arking DE; Baldassari A; Bihlmeyer NA; Newton-Cheh C; Pfeufer A; Wojcik GL; Van Duijvenboden	24952745; 32602732; 29874175; 19305408; 19305409; 31217584; 34274964
		rs7531322	1	6299823	Hispanic	Mendez-Giraldez R	29213071
2	TCEA3	rs2298632	1	23710475	European	Arking DE; Baldassari A; Van Duijvenboden	24952745; 32602732; 34274964	Y
		rs1077514	1	23766233	European	Bihlmeyer NA	29874175
3	KCNQ4	rs116015634	1	41250961	European	Van Duijvenboden	34274964	Y
4	SGIP1	rs10789207	1	66991346	European	Van Duijvenboden	34274964	Y
		rs6588213	1	67107894	European	van Setten J	30679814
5	NOS1AP	rs6669543	1	161981025	European	Arking DE; Baldassari A	24952745; 32602732	Y
		rs6676438	1	161983089	European	Bihlmeyer NA	29874175
		rs4656345	1	161991237	European	Arking DE	24952745
		rs2880058	1	162014632	European / Mixed / Indian Asian	Bihlmeyer NA; Marroni F; Wojcik GL	29874175; 20031603; 31217584
		rs2010491	1	162021000	European	van Setten J	30679814
		1_162030285_A_G	1	162030285	European	van Setten J	30679814
		rs12143842	1	162033890	European / Mixed / African-American / Hispanic	Arking DE; Baldassari A; Bihlmeyer NA; Mendez-Giraldez R; Newton-Cheh C; Nolte IM; Pfeufer A; Smith JG; Van Duijvenboden; Wojcik GL	24952745; 32602732; 29874175; 29213071; 19305408; 19587794; 19305409; 23166209; 31217584; 34274964
		rs10918592	1	162053449	European	van Setten J	30679814
		rs4656349	1	162055806	Indian Asian	Chambers JC	20062061
		rs1415259	1	162085309	European	Bihlmeyer NA	29874175
		rs10494366	1	162085685	European	Arking DE; Bihlmeyer NA	24952745; 29874175
		rs16857031	1	162112910	European / Mixed	Arking DE; Baldassari A; Bihlmeyer NA; Newton-Cheh C; Wojcik GL	24952745; 32602732; 29874175; 19305408; 31217584
		rs59852339	1	162112966	European	van Setten J	30679814
		rs12029454	1	162133117	European / Mixed	Baldassari A; Bihlmeyer NA; Newton-Cheh C; Wojcik GL	32602732; 29874175; 19305408; 31217584
		rs12567315	1	162166646	European	van Setten J	30679814
		rs12725553	1	162168116	European	Bihlmeyer NA	29874175
		rs17457880	1	162168154	European	Arking DE	24952745
		rs115263373	1	162169913	European	van Setten J	30679814
		rs4657172	1	162179632	European / Mixed	Baldassari A; Arking DE	32602732; 24952745
		rs3934467	1	162182677	European / Hispanic / Mixed	Arking DE; Baldassari A; Mendez-Giraldez R; Wojcik GL	24952745; 32602732; 29213071; 31217584
		rs73017364	1	162184746	Hispanic / Mixed	Baldassari A; Mendez-Giraldez R	32602732; 29213071
		rs7545047	1	162191103	European	Arking DE	24952745
		rs4657175	1	162195738	Asian / Mixed	Baldassari A; Kim JW; Wojcik GL	32602732; 22726844; 31217584
		rs4657178	1	162210610	European / Mixed	Bihlmeyer NA; Pfeufer A; Wojcik GL	29874175; 19305409; 31217584
		rs17460657	1	162261826	European / Mixed	Arking DE; Baldassari A	24952745; 32602732
		rs347272	1	162318498	European / Mixed	Arking DE; Baldassari A	24952745; 32602732
		rs164133	1	162381288	European	Arking DE	24952745
6	DPT/ATP1B1	rs533619	1	168685805	European	Van Duijvenboden	34274964	Y
		rs77915002	1	168686870	European	van Setten J	30679814
		rs545833	1	168689940	European	Arking DE	24952745
		rs1200118	1	169064630	European	van Setten J	30679814
		rs12061601	1	169070450	European / Mixed	Arking DE; Wojcik GL	24952745; 31217584
		rs1320976	1	169073346	African American / Mixed	Smith JG; Wojcik GL	23166209; 31217584
		rs1320977	1	169073388	Hispanic	Mendez-Giraldez R	29213071
		rs10919070	1	169099037	European / Mixed	Arking DE; Wojcik GL	24952745; 31217584
		rs10919071	1	169099483	European / Mixed	Bihlmeyer NA; Pfeufer A; Wojcik GL	29874175; 19305409; 31217584
		rs11809180	1	169100095	Mixed	Wojcik GL	31217584
		rs12079745	1	169101060	European / Mixed	Arking DE; Baldassari A; Wojcik GL	24952745; 32602732; 31217584
		rs1138486	1	169101935	Hispanic	Mendez-Giraldez R	29213071
		rs12035622	1	169102340	Hispanic / European	Mendez-Giraldez R; van Setten J	29213071; 30679814
		rs1983546	1	169446183	European / Mixed	Arking DE; Wojcik GL	24952745; 31217584
		rs6027	1	169483561	European	Bihlmeyer NA	29874175
		rs6018	1	169511878	European	Bihlmeyer NA	29874175
		rs6033	1	169521853	European	Bihlmeyer NA	29874175
7	PM20D1	rs1361754	1	205801872	European	Bihlmeyer NA	29874175	Y
8	SLC8A1	rs6544311	2	40353277	European	Arking DE	24952745	Y
		rs34239925	2	40752057	Mixed	Baldassari A	32602732
		rs17026114	2	40743183	European	Van Duijvenboden	34274964
		rs4952632	2	40748005	Asian	Sano M	25055868
		rs12997023	2	40752982	European / Mixed	Arking DE; Wojcik GL	24952745; 31217584
		rs35450971	2	40754314	Hispanic	Mendez-Giraldez R	29213071
		rs13017846	2	40757791	Asian / Mixed	Kim JW; Wojcik GL	22726844; 31217584
9	SP3	rs938291	2	174742608	European	Arking DE	24952745	Y
10	TTN-CCDC141	rs72648998	2	179575511	European	Bihlmeyer NA	29874175	Y
		rs12993099	2	179598228	European	Van Duijvenboden	34274964
		rs10497520	2	179644855	European	Bihlmeyer NA	29874175
		rs55863869	2	179647546	Hispanic / Mixed	Baldassari A; Mendez-Giraldez R	32602732; 29213071
		rs7561149	2	179689856	European	Arking DE	24952745
		rs17362588	2	179721046	European	Norland	31641117
11	SPATS2L	rs295140	2	201160699	European	Arking DE	24952745	Y
12	SLC4A3	rs55910611	2	220500412	European	Bihlmeyer NA	29874175	Y
		rs35394392	2	220500830	European	Van Duijvenboden	34274964
13	SCN5A-SCN10A	rs116202356	3	38103776	European	Bihlmeyer NA	29874175	Y
		rs5587442	3	38514335	Mixed	Baldassari A	32602732
		rs6762565	3	38582191	Hispanic	Mendez-Giraldez R	29213071
		rs11129795	3	38589163	European	Bihlmeyer NA; Pfeufer A	29874175; 19305409
		rs12053903	3	38593393	European	Bihlmeyer NA; Newton-Cheh C	29874175; 19305408
		rs6793245	3	38599037	European	Arking DE	24952745
		rs4132411	3	38621237	Mixed	Baldassari A	32602732
		rs3922844	3	38624253	European / Hispanic / Mixed	Baldassari A; Bihlmeyer NA; Mendez-Giraldez R	32602732; 29874175; 29213071
		rs11708996	3	38633923	European / Mixed	Baldassari A; Arking DE; Bihlmeyer NA	32602732; 24952745; 29874175
		rs1805124	3	38645420	European	Bihlmeyer NA	29874175
		rs6599222	3	38648062	Mixed	Baldassari A	32602732
		rs11710077	3	38657899	European / Mixed	Arking DE; Baldassarri A; Bihlmeyer NA; Wojcik GL	24952745; 32602732; 29874175; 31217584
		rs76521806	3	38699265	European	Van Duijvenboden	34274964
		rs6599234	3	38715300	European	Arking DE	24952745
		rs9851724	3	38719935	European	Bihlmeyer NA	29874175
		rs7633988	3	38723217	Mixed	Baldassari A	32602732
		rs6795970	3	38766675	European	Bihlmeyer NA	29874175
		rs6801957	3	38767315	European / Mixed	Arking DE; Bladassari A; Wojcik GL	24952745; 32602732; 31217584
		rs6800541	3	38774832	European	Bihlmeyer NA	29874175
14	C3ORF75	rs17784882	3	47544003	European	Arking DE	24952745	Y
15	CASR	rs1801725	3	122003757	European	Bihlmeyer NA	29874175	Y
16	TMEM44	rs1706003	3	194299967	European	Van Duijvenboden	34274964	Y
17	SLC4A4	rs7689609	4	72083374	European	Bihlmeyer NA	29874175	Y
		rs5859257	4	72115860	European	Van Duijvenboden	34274964
		rs2363719	4	72138216	European	Arking DE	24952745
18	SMARCAD1	rs3857067	4	95026434	European	Arking DE	24952745	Y
19	NFKB1	rs11097788	4	103407428	European	van Setten J	30679814	Y
20	SLC27A6	5:128147544_CCTTCCTTCCTTT_C	5	128147544	European	Van Duijvenboden	34274964	Y
21	WNT8A/GFRA3	rs34750263	5	137434172	European	Van Duijvenboden	34274964	Y
		rs10040989	5	137573725	European	Arking DE	24952745
22	NKX2-5	rs35564079	5	172670611	European	Van Duijvenboden	34274964	Y
23	GMPR	rs7765828	6	16294722	European	Arking DE	24952745	Y
24	BVES	rs2793409	6	105710719	European	Van Duijvenboden	34274964	Y
25	SLC35F1/C6orf204/CEP85L	rs457162	6	118535983	European	Arking DE	24952745	Y
		rs281868	6	118574061	European	Bihlmeyer NA	29874175
		rs89107	6	118578043	European	Bihlmeyer NA	29874175
		rs12210733	6	118653075	European / Mixed	Arking DE; Baldassari A	24952745; 32602732
		rs12210810	6	118653204	European	Bihlmeyer NA; Pfeufer A	29874175; 19305409
		rs11153730	6	118667522	European	Arking DE; Bihlmeyer NA; Nolte IM; Van Duijvenboden; van Setten J; Wojcik GL	24952745; 29874175; 19587794; 34274964; 30679814; 31217584
		rs11970286	6	118680374	European / Mixed	Bihlmeyer NA; Pfeufer A; Wojcik GL	29874175; 19305409; 31217584
		rs2078383	6	118706643	Hispanic	Mendez-Giraldez R	29213071
		rs12206973	6	118711303	European	van Setten J	30679814
		rs17226667	6	118721628	European	Norland	31641117
		rs17227124	6	118741382	Mixed	Baldassari A	32602732
		rs11752626	6	118788652	Mixed	Wojcik GL	31217584
		rs3734382	6	118886961	European	Bihlmeyer NA	29874175
		rs3734381	6	118887303	European	Bihlmeyer NA	29874175
		rs11756438	6	118993632	European / Mixed	Newton-Cheh C; Wojcik GL	19305408; 31217584
		rs3902035	6	119000232	European / Mixed	Arking DE; Baldassari	24952745; 32602732
		rs6911599	6	119009913	European	van Setten J	30679814
		rs9489510	6	119043898	European	Arking DE	24952745
26	CD36	rs3211938	7	80300449	African American/Hispanic	Baldassari A	32602732	Y
27	CAV1	rs3807989	7	116186241	European / Mixed	Bihlmeyer NA; Baldassari A	29874175; 32602732	Y
		rs1997571	7	116198621	European	Van Duijvenboden	34274964
		rs9920	7	116200092	European	Arking DE	24952745
28	KCNH2	rs2968864	7	150622162	European / Mixed	Bihlmeyer NA; Newton-Cheh C; Wojcik GL	29874175; 19305408; 31217584	Y
		rs2968863	7	150623137	European / Mixed	Bihlmeyer NA; Pfeufer A; Wojcik GL	29874175; 19305409; 31217584
		rs4725982	7	150637863	European / Mixed	Baldassari A; Bihlmeyer NA; Newton-Cheh C; Wojcik GL	32602732; 29874175; 19305408; 31217584
		rs1805123	7	150645534	European	Bihlmeyer NA	29874175
		rs2072413	7	150647969	European / Mixed	Arking DE; Wojcik GL	24952745; 31217584
		rs2072412	7	150647970	European / Mixed	Baldassari A; van Setten J	32602732; 30679814
		rs1805120	7	150649531	European	Van Duijvenboden	34274964
		rs12668582	7	150657201	European	van Setten J	30679814
		rs35760656	7	150658678	Hispanic / Mixed	Baldassari A; Mendez-Giraldez R	32602732; 29213071
		rs3807375	7	150667210	European / Mixed	Arking DE; Baldassari A; Bihlmeyer NA; Wojcik GL	24952745; 32602732; 29874175; 31217584
		rs3778872	7	150669976	Mixed	Wojcik GL	31217584
29	NCOA2	rs4738080	8	71129813	European	Van Duijvenboden	34274964	Y
		rs16936870	8	71189342	European / Mixed	Arking DE; Baldassari A	24952745; 32602732
30	LAPTM4B	rs11777388	8	98808872	European	Van Duijvenboden	34274964	Y
		rs11779860	8	98850330	European	Arking DE	24952745
31	AZIN1	rs1961102	8	103932845	European	Arking DE	24952745	Y
32	ZFPM2	rs72671655	8	106347897	European	Van Duijvenboden	34274964	Y
33	ZNF37A	rs2474570	10	38383757	European	Bihlmeyer NA	29874175	Y
		rs4934956	10	38814815	European	Bihlmeyer NA	29874175
34	SYNPO2L	rs34163229	10	75406912	European	Norland	31641117	Y
35	GBF1	rs2485376	10	104050006	European	Arking DE	24952745	Y
36	NRAP	rs3189030	10	115393929	European	Bihlmeyer NA	29874175	N (1.29E-04) Despite being well imputed in our datasets (e.g UKB imputation quality score = 1)
		rs2185913	10	115410234	European	Bihlmeyer NA	29874175
37	KCNQ1	rs2301696	11	2426984	European	Arking DE	24952745	Y
		rs800340	11	2458393	European	van Setten J	30679814
		rs800336	11	2473131	European	Bihlmeyer NA	29874175
		rs800338	11	2473456	European	van Setten J	30679814
		rs12271931	11	2478519	Hispanic	Mendez-Giraldez R; van Setten J	29213071;30679814
		rs16928285	11	2481140	Mixed	Baldassari A	32602732
		rs2074238	11	2484803	European / Mixed	Arking DE; Bihlmeyer NA; Newton-Cheh C; Van Duijvenboden; van Setten J; Wojcik GL	24952745; 29874175; 19305408; 34274964; 30679814; 31217584
		rs16928297	11	2486120	Mixed	Wojcik GL	31217584
		rs7122937	11	2486550	European/ Mixed	Arking DE; Wojcik GL	24952745; 31217584
		rs12280952	11	2488873	European	van Setten J	30679814
		rs12296050	11	2489342	European / Mixed	Bihlmeyer NA; Pfeufer A; Wojcik GL	29874175; 19305409; 31217584
		rs12576239	11	2502319	European	Bihlmeyer NA; Newton-Cheh C	29874175; 19305408
		rs7115906	11	2510418	Mixed	Baldassari A	32602732
		rs1080015	11	2511527	European	Bihlmeyer NA	29874175
		rs179429	11	2550730	European	Bihlmeyer NA	29874175
		rs78695585	11	2644544	Hispanic	Mendez-Giraldez R	29213071
		rs80127491	11	2645794	Mixed	Baldassari	32602732
		rs874031	11	2712566	Mixed	Wojcik GL	31217584
		rs17215500	11	2790111	European	Bihlmeyer NA	29874175
38	MYBPC3	rs397516082	11	47367923	European	Norland	31641117	Y
39	FEN1-FADS2/TMEM258	rs102275	11	61557803	European	Bihlmeyer NA; Van Duijvenboden	29874175; 34274964	Y
		rs174537	11	61552680	Mixed	Baldassari	32602732
		rs174546	11	61569830	European	Bihlmeyer NA; van Setten J	29874175; 30679814
		rs174547	11	61570783	European	Bihlmeyer NA	29874175
		rs174550	11	61571478	European	Bihlmeyer NA	29874175
		rs174570	11	61597212	European	Bihlmeyer NA	29874175
		rs1535	11	61597972	European	Bihlmeyer NA	29874175
		rs174583	11	61609750	European	Arking DE; Bihlmeyer NA	24952745; 29874175
40	PKP2B	rs11052242*	12	32950367	European	Van Duijvenboden	34274964	Y
41	ARID2	rs78341918	12	46199798	European	Van Duijvenboden	34274964	Y
42	ATP2A2	rs11065009	12	110532412	Mixed	Baldassari	32602732	Y
		rs3026445	12	110723203	European	Arking DE	24952745
		rs3026482	12	110780540	European	Van Duijvenboden	34274964
		rs28637922	12	110819139	European	van Setten J	30679814
43	TBX5	rs883079	12	114793240	European	Norland	31641117	Y
44	SUCLA2	rs2478333	13	48162558	European	Marroni F	20031603	N (0.7797) Genetically isolated population and small sample size (South Tyrolean, Orkney, Netherlands)
45	KLF12	rs17061696	13	74511991	Mixed	Baldassari	32602732	Y
		rs728926	13	74513122	European	Arking DE	24952745
		rs1886512	13	74520186	European	Bihlmeyer NA; Van Duijvenboden	29874175; 34274964
46	MYH6	rs387906656	14	23866179	European	Norland	31641117	N (1.99x10-5, 14:23892910:A:G ~26kb away) Icelandic population
47	ANKRD9	rs2273905	14	102974999	European / Mixed	Arking DE; Baldassari A	24952745; 32602732	Y
48	USP50-TRPM7	rs3098202	15	50838236	Mixed	Baldassari	32602732	Y
		rs3105593	15	50845018	European	Arking DE	24952745
49	ZNF592	rs8023658	15	85323220	European	Van Duijvenboden	34274964	Y
50	CREBBP	rs1296720	16	3873642	European	Arking DE	24952745	Y
51	LITAF	rs12930096	16	11670758	European	Arking DE	24952745	Y
		rs7187498	16	11687879	European	Van Duijvenboden	34274964
		rs8049607	16	11691753	European / Mixed	Bihlmeyer NA; Newton-Cheh C; Pfeufer A; Wojcik GL	29874175; 19305408; 19305409; 31217584
		rs7191330	16	11692658	Mixed	Baldassari	32602732
		rs735951	16	11693536	European / Mixed / Hispanic	Arking DE; Mendez-Giraldez R; Wojcik GL	24952745; 29213071; 31217584
		rs11643990	16	11694062	European	van Setten J	30679814
		rs12444261	16	11734642	European / Mixed	Arking DE; Baldassari A	24952745; 32602732
52	MIR193BHG/MKL2	rs1659127	16	14388305	European	Bihlmeyer NA	29874175	Y
		rs246185	16	14395432	European / Mixed	Arking DE; Baldassari A	24952745; 32602732
		rs30224	16	14406119	European	Van Duijvenboden	34274964
		rs30208	16	14428853	European	Bihlmeyer NA	29874175
53	ATP2A1	rs9933198	16	28888409	European	Van Duijvenboden	34274964	Y
54	CNOT1/SETD6/NDRG4/GINS3	rs4784934	16	58459926	European / Mixed	Arking DE; Baldassari A	24952745; 32602732	Y
		rs4356470	16	58529615	European	Bihlmeyer NA	29874175
		rs150728296	16	58547511	European	Van Duijvenboden	34274964
		rs185639574	16	58550052	Hispanic	Mendez-Giraldez R	29213071
		rs7205071	16	58636871	Mixed	Baldassari	32602732
		rs37060	16	58566304	Mixed	Wojcik GL	31217584
		rs37062	16	58567238	European / Mixed	Newton-Cheh C; Wojcik GL	19305408; 31217584
		rs246196	16	58574253	European / Mixed	Arking DE; Wojcik GL	24952745; 31217584
		rs950843	16	58620885	European	van Setten J	30679814
		rs7188697	16	58622178	European / Mixed	Bihlmeyer NA; Pfeufer A; Wojcik GL	29874175; 19305409; 31217584
55	CRYBA1	rs56336338	17	27645258	European	Van Duijvenboden	34274964	Y
56	LIG3	rs2230553	17	33269648	European	Bihlmeyer NA	29874175	Y
		rs9635769	17	33288363	European	Bihlmeyer NA	29874175
		rs3135967	17	33313729	Mixed	Baldassari	32602732
		rs2074518	17	33324382	European	Bihlmeyer NA; Newton-Cheh C; van Setten J	29874175; 19305408; 30679814
		rs1052536	17	33331575	European	Arking DE	24952745
		rs1680529	17	33405262	European	Van Duijvenboden	34274964
57	GOSR2	rs17608766	17	45013271	European	Bihlmeyer NA	29874175	Y
58	YPEL2	rs142166837	17	57471022	European	Van Duijvenboden	34274964	Y
59	PRKCA	rs56152251	17	64280153	European / Hispanic	Bihlmeyer NA; Mendez-Giraldez R	29874175; 29213071	Y
		rs9892651	17	64303793	European	Arking DE	24952745
		rs9909004	17	64306133	European	Van Duijvenboden	34274964
		rs8071250	17	64321567	Mixed	Baldassari	32602732
		rs9912468	17	64318357	European	Bihlmeyer NA	29874175
60	KCNJ2	rs236586	17	68203546	European	Arking DE	24952745	Y
		rs236595	17	68207828	Mixed	Baldassari	32602732
		rs10775360	17	68325868	European	Arking DE	24952745
		rs1396515	17	68430993	European	Arking DE	24952745
		rs4399570	17	68479345	European	Van Duijvenboden	34274964
		rs17779747	17	68494992	European	Bihlmeyer NA; Pfeufer A	29874175; 19305409
		rs7218368	17	68506682	Mixed	Baldassari	32602732
		rs4793397	17	68520389	European	van Setten J	30679814
		rs17763769	17	68560789	European	Arking DE	24952745
61	LINC00189	rs2832274	21	30600189	European	Van Duijvenboden	34274964	Y
62	KCNE1	rs1805128	21	35821680	European	Arking DE; Baldassari A; Van Duijvenboden; van Setten J	32602732; 24952745; 34274964; 30679814	Y
		rs12626657	21	35828173	Hispanic / Mixed	Baldassari A; Mendez-Giraldez R; Wojcik GL	32602732; 29213071; 31217584
b. JT
Locus	Reported gene	Variant reported by study	Chr	Position	Ancestry	Study	PMID	Significant locus in our respective multi-ancestry meta-analysis
1	RNF207	rs709209	1	6278414	European	Bihlmeyer NA	29874175	Y
		rs200882245	1	6279316	European	Bihlmeyer NA	29874175
		rs846111	1	6279370	European	Bihlmeyer NA	29874175
2	TCEA3	rs627304	1	23537555	European	Bihlmeyer NA	29874175	Y
		rs3889814	1	23731819	European	Bihlmeyer NA	29874175
		rs1077514	1	23766233	European	Bihlmeyer NA	29874175
3	NOS1AP	rs6676438	1	161983089	European	Bihlmeyer NA	29874175	Y
		rs2880058	1	162014632	European	Bihlmeyer NA	29874175
		rs12143842	1	162033890	European	Bihlmeyer NA	29874175
		rs1415259	1	162085309	European	Bihlmeyer NA	29874175
		rs10494366	1	162085685	European	Bihlmeyer NA	29874175
		rs16857031	1	162112910	European	Bihlmeyer NA	29874175
		rs12029454	1	162133117	European	Bihlmeyer NA	29874175
		rs12725553	1	162168116	European	Bihlmeyer NA	29874175
		rs4657178	1	162210610	European	Bihlmeyer NA	29874175
4	ATP1B1	rs10919071	1	169099483	European	Bihlmeyer NA	29874175	Y
		rs6027	1	169483561	European	Bihlmeyer NA	29874175
		rs6018	1	169511878	European	Bihlmeyer NA	29874175
		rs6037	1	169513583	European	Bihlmeyer NA	29874175
		rs6033	1	169521853	European	Bihlmeyer NA	29874175
5	TTN-CCDC141	rs72648998	2	179575511	European	Bihlmeyer NA	29874175	Y
		rs34819099	2	179628918	European	Bihlmeyer NA	29874175
		rs10497520	2	179644855	European	Bihlmeyer NA	29874175
6	SLC4A3	rs55910611	2	220500412	European	Bihlmeyer NA	29874175	Y
7	SCN5A-SCN10A	rs116202356	3	38103776	European	Bihlmeyer NA	29874175	Y
		rs2070492	3	38357817	European	Bihlmeyer NA	29874175
		rs2070488	3	38442490	European	Bihlmeyer NA	29874175
		rs11129795	3	38589163	European	Bihlmeyer NA	29874175
		rs12053903	3	38593393	European	Bihlmeyer NA	29874175
		rs3922844	3	38624253	European	Bihlmeyer NA	29874175
		rs11708996	3	38633923	European	Bihlmeyer NA	29874175
		rs1805124	3	38645420	European	Bihlmeyer NA	29874175
		rs11710077	3	38657899	European	Bihlmeyer NA	29874175
		rs9841329	3	38687803	European	Bihlmeyer NA	29874175
		rs9851724	3	38719935	European	Bihlmeyer NA	29874175
		rs12632942	3	38764998	European	Bihlmeyer NA	29874175
		rs6795970	3	38766675	European	Bihlmeyer NA	29874175
		rs57326399	3	38768300	European	Bihlmeyer NA	29874175
		rs6800541	3	38774832	European	Bihlmeyer NA	29874175
8	CASR	rs1801725	3	122003757	European	Bihlmeyer NA	29874175	Y
9	SENP2	rs6762208	3	185331165	European	Bihlmeyer NA	29874175	Y
10	SLC4A4	rs7689609	4	72083374	European	Bihlmeyer NA	29874175	Y
11	SLC12A7	rs737154	5	1065399	European	Bihlmeyer NA	29874175	Y
12	CDKN1A	rs1321311	6	36622900	European	Bihlmeyer NA	29874175	Y
		rs9470361	6	36623379	European	Bihlmeyer NA	29874175
13	SLC35F1-PLN	rs281868	6	118574061	European	Bihlmeyer NA	29874175	Y
		rs89107	6	118578043	European	Bihlmeyer NA	29874175
		rs12210810	6	118653204	European	Bihlmeyer NA	29874175
		rs11153730	6	118667522	European	Bihlmeyer NA	29874175
		rs11970286	6	118680374	European	Bihlmeyer NA	29874175
		rs3734382	6	118886961	European	Bihlmeyer NA	29874175
		rs3734381	6	118887303	European	Bihlmeyer NA	29874175
14	KCNH2	rs2968864	7	150622162	European	Bihlmeyer NA	29874175	Y
		rs2968863	7	150623137	European	Bihlmeyer NA	29874175
		rs4725982	7	150637863	European	Bihlmeyer NA	29874175
		rs1805123	7	150645534	European	Bihlmeyer NA	29874175
		rs3807375	7	150667210	European	Bihlmeyer NA	29874175
15	ZNF37A	rs2474570	10	38383757	European	Bihlmeyer NA	29874175	Y
		rs4934956	10	38814815	European	Bihlmeyer NA	29874175
16	NRAP	rs3189030	10	115393929	European	Bihlmeyer NA	29874175	Y
		rs2185913	10	115410234	European	Bihlmeyer NA	29874175
17	KCNQ1	rs800336	11	2473131	European	Bihlmeyer NA	29874175	Y
		rs2074238	11	2484803	European	Bihlmeyer NA	29874175
		rs12296050	11	2489342	European	Bihlmeyer NA	29874175
		rs12576239	11	2502319	European	Bihlmeyer NA	29874175
		rs1080015	11	2511527	European	Bihlmeyer NA	29874175
		rs179429	11	2550730	European	Bihlmeyer NA	29874175
		rs17215500	11	2790111	European	Bihlmeyer NA	29874175
18	NACA	rs2958149	12	57109792	European	Bihlmeyer NA	29874175	Y
		rs2926743	12	57114100	European	Bihlmeyer NA	29874175
19	KLF12	rs1886512	13	74520186	European	Bihlmeyer NA	29874175	Y
20	LITAF	rs8049607	16	11691753	European	Bihlmeyer NA	29874175	Y
21	MKL2	rs30208	16	14428853	European	Bihlmeyer NA	29874175	Y
22	CNOT1	rs4356470	16	58529615	European	Bihlmeyer NA	29874175	Y
		rs7188697	16	58622178	European	Bihlmeyer NA	29874175
23	LIG3	rs2230553	17	33269648	European	Bihlmeyer NA	29874175	Y
		rs9635769	17	33288363	European	Bihlmeyer NA	29874175
		rs2074518	17	33324382	European	Bihlmeyer NA	29874175
24	PRKCA	rs56152251	17	64280153	European	Bihlmeyer NA	29874175	Y
		rs9912468	17	64318357	European	Bihlmeyer NA	29874175
25	KCNJ2	rs17779747	17	68494992	European	Bihlmeyer NA	29874175	Y
c. QRS
Locus	Reported gene	Variant reported by study	Chr	Position	Ancestry	Study	PMID	Significant locus in our respective multi-ancestry meta-analysis
1	PRDM16	rs2483280	1	3255789	Mixed	Hong KW	25035420	Y
2	C1orf185/RNF11/CDKN2C/FAF1	rs149288352	1	51349663	European	van Setten J	30679814	Y
		rs72692220	1	51440463	European	Noorland	31641117
		rs11588271	1	51470242	Mixed	Prins BP	30012220
		rs17391905	1	51546140	European / African-American	Evans DS; Sotoodehnia N; van der Harst P	27577874; 21076409; 27659466
3	NFIA	rs9436640	1	61873677	European / Mixed	Sotoodehnia N; Wojcik GL	21076409; 31217584	Y
		rs12142600	1	61886599	Mixed	Baldassari A	32602732
		rs4915740	1	61886744	European	Noorland	31641117
		rs2207791	1	61894902	Afrian-American	Evans DS;	27577874
		rs6587924	1	61895257	European	van Setten J	30679814
		rs2207790	1	61897967	European / Mixed	Ritchie M; van der Harst P; Wojcik GL	23463857; 27659466; 31217584
4	CASQ2	rs12144451	1	116291729	European	Noorland	31641117	Y
		rs4073778	1	116297758	Mixed	Baldassari A	32602732
		rs4074536	1	116310967	European / Mixed	Prins BP; Sotoodehnia N	30012220; 21076409
		rs10923445	1	116320833	African-American	Evans DS;	27577874
		rs12039739	1	116333111	European	van der Harst P	27659466
5	CD1E/OR10T2/SPTA1	rs7547997	1	158341523	Mixed	Baldassari A; Evans DS	32602732; 27577874	N (0.02498) rs7547997 is not in our dataset therefore best proxy used (rs7521814)
6	HEATR5B/STRN/CRIM1	rs4670556	2	36650878	Mixed	Baldassari A;	32602732	Y
		rs7562790	2	36673555	European / Mixed	Sotoodehnia N; Prins BP	21076409; 30012220
		rs1523787	2	36673774	Afrian-American	Evans DS	27577874
		rs888078	2	36681193	European	Noorland	31641117
		rs711244	2	37068428	European	Noorland	31641117
		rs3770770	2	37192866	European	van der Harst P	27659466
		rs17020136	2	37248015	European / Mixed / African-American	Evans DS; Sotoodehnia N; Prins BP	27577874; 21076409; 30012220
8	WIPF1	rs1991601	2	175467769	European	Noorland	31641117	N (0.0029)
9	CCDC141	rs17362588	2	179721046	Mixed	Prins BP	30012220	Y
		rs34883828	2	179770175	European	Noorland	31641117
10	DLEC1/EXOG/SCN5A/SCN10A	rs116202356	3	38103776	Mixed	Prins BP	30012220	Y
		rs2051211	3	38559749	European / Mixed	Baldassari A; Sotoodehnia N	32602732; 21076409
		rs10865879	3	38577362	European / Mixed	Sotoodehnia N; Wojcik GL	21076409; 31217584
		rs149624457	3	38587308	European	Noorland	31641117
		rs11129795	3	38589163	Mixed	Wojcik GL	31217584
		rs7429945	3	38591689	European	van Setten J	30679814
		rs1805126	3	38592406	European / Mixed	Ritchie M; Wojcik GL	23463857; 31217584
		rs12053903	3	38593393	Mixed	Baldassari A	32602732
		rs62241190	3	38607468	European/Hispanic	van Setten J; Swenson BR	30679814; 31251759
		rs41312411	3	38621237	Mixed	Baldassari A	32602732
		rs9859771	3	38608435	European	Noorland	31641117
		rs3922844	3	38624253	African-American / European / Hispanic / Mixed	Baldassari A; Evans DS; Noorland; Swenson BR; Wojcik GL	32602732; 27577874; 31641117; 31251759; 31217584
		rs3922843	3	38624343	European	van Setten J	30679814
		rs73070977	3	38631431	European	Noorland	31641117
		rs11708996	3	38633923	European / Mixed	Baldassari A; Sotoodehnia N	32602732; 21076409
		rs772841571	3	38639219	European	Noorland	31641117
		rs6599222	3	38648062	Mixed	Baldassari A	32602732
		rs11710077	3	38657899	European / Mixed	Baldassari A; Noorland; Sotoodehnia N	32602732; 31641117; 21076409
		rs55824920	3	38659952	European	Noorland	31641117
		rs9832895	3	38661533	European	Noorland	31641117
		rs56808891	3	38666221	Mixed	Baldassari A	32602732
		rs7373102	3	38680628	European	Noorland	31641117
		rs9856387	3	38687226	Hispanic	Swenson BR	31251759
		rs9851710	3	38719901	European	van Setten J	30679814
		rs9851724	3	38719935	European / Mixed	Sotoodehnia N; Wojcik GL	21076409; 31217584
		rs7633988	3	38723217	Mixed	Baldassari A; Wojcik GL	32602732; 31217584
		rs4076737	3	38764782	European	van Setten J	30679814
		rs6795970	3	38766675	European / Mixed	Ritchie M; Noorland; Prins BP; Holm H; Wojcik GL	23463857; 31641117; 30012220; 20062063; 31217584
		rs6801957	3	38767315	European / Mixed / African-American	Baldassari A; Evans DS; Sotoodehnia N; van der Harst P	32602732; 27577874; 21076409; 27659466
		rs7433306	3	38770639	Mixed	Hong KW	25035420
		rs10428132	3	38777554	Hispanic	Swenson BR	31251759
11	TKT/PRKCD/CACNA1D	rs73840299	3	53277063	European	Noorland	31641117	Y
		rs4687718	3	53282303	European / Mixed / African-American	Baldassari A; Evans DS; Sotoodehnia N; van der Harst P; Prins BP	32602732; 27577874; 21076409; 27659466; 30012220
12	LRIG1/SLC25A26	rs332376	3	66425953	European	Noorland	31641117	Y
		rs2242285	3	66431602	European / African-American	Evans DS; Sotoodehnia N; van der Harst P	27577874; 21076409; 27659466
13	LINC00880	rs6441111	3	156821808	European	Noorland	31641117	N (7.98E-06)
14	SENP2/LOC253573	rs6762208	3	185331165	Mixed	Prins BP	30012220	Y
		rs74841104	3	186169283	European	Noorland	31641117
15	SLIT2	rs1344852	4	20183937	European	van der Harst P	27659466	N (3.65E-06)
16	CWC27/ADAMTS6	rs62370993	5	64317659	European	Noorland	31641117	Y
		rs61736454	5	64766798	European	Noorland	31641117
17	PRDM6	rs9327287	5	122519613	Mixed	Baldassari A	32602732	Y
		rs335206	5	122504566	Mixed	Hong KW	25035420
18	PPARGC1B	rs56369113	5	149131097	Mixed	Baldassari A	32602732	Y
19	HAND1/SAP30L	rs6580083	5	153865729	Mixed	Wojcik GL	31217584	Y
		rs13165478	5	153869040	European / Mixed / Hispanic	Sotoodehnia N; van der Harst P; Prins BP; Swenson BR; Wojcik GL	21076409; 27659466; 30012220; 31251759; 31217584
		rs10054375	5	153871832	Mixed	Baldassari A	32602732
		rs10076436	5	153871841	European	Noorland; van Setten J	31641117; 30679814
		rs13185595	5	153872170	African-American	Evans DS	27577874
20	HCG22	rs2524236	6	30866342	Mixed	Wojcik GL	31217584	N (1.96E-06)
		rs184099286	6	31035572	Mixed	Wojcik GL	31217584
21	CDKN1A	rs1321313	6	36618821	European / Mixed	Ritchie M; Wojcik GL	23463857; 36618821	Y
		rs1321311	6	36622900	European / Mixed	van der Harst P; Holm H; Wojcik GL	27659466; 20062063; 36618821
		rs9470361	6	36623379	European / Mixed	Sotoodehnia N; Prins BP; Wojcik GL	21076409; 30012220; 31217584
		rs9470366	6	36625562	Mixed	Wojcik GL	31217584
		rs7756236	6	36627053	African-American	Evans DS	27577874
		rs146170154	6	36646768	Mixed	Wojcik GL	31217584
		rs3176326	6	36647289	European / Hispanic / Mixed	Baldassari A; van Setten J; Swenson BR	32602732; 30679814; 31251759
		rs147436240	6	36648064	European	Noorland	31641117
22	C6orf204/SLC35F1/PLN/CEP85L	rs3951016	6	118559658	European	van Setten J	30679814	Y
		rs11153730	6	118667522	European / Mixed / African-American	Evans DS; Sotoodehnia N; van der Harst P; Prins BP	27577874; 21076409; 27659466; 30012220
		rs10457327	6	118692152	European	van Setten J	30679814
		rs17226667	6	118721628	European	Noorland	31641117
		rs17227124	6	118741382	Mixed	Baldassari A	32602732
		rs6906287	6	118962740	European	Ritchie M	27577874
23	MIR588/PRELID1P1	rs1490384	6	126851160	European	Noorland	31641117	Y
		rs4549631	6	126966308	Mixed	Prins BP	30012220
24	LOC102724053	rs57541589	6	159894466	European	Noorland	31641117	Y
25	TBX20/LOC401324/HERPUD2/ELMO1	rs336284	7	35293972	European	Noorland	31641117	Y
		rs1362212	7	35305306	Mixed / European / African-American	Evans DS; Prins BP; Sotoodehnia N	27577874; 30012220; 21076409
		rs1419856	7	35306983	European	van der Harst P	27659466
		rs13232979	7	35310657	European	van Setten J	30679814
		rs340405	7	35417391	European	Noorland	31641117
		rs11764098	7	35505710	European	Noorland	31641117
		rs11764098	7	35505710	European	van Setten J	30679814
		rs17170861	7	37113953	European	Noorland	31641117
26	IGFBP3/TNS3	rs7784776	7	46620145	Mixed / European / African-American	Evans DS; Prins BP; Sotoodehnia N	27577874; 30012220; 21076409	Y
		rs2881198	7	46634506	European	Noorland	31641117
		rs6968945	7	46640900	European	van der Harst P	27659466
27	CAV1/CAV2	rs3807989	7	116186241	European / Mixed	Noorland; Prins BP	31641117; 30012220	Y
		rs11773845	7	116191301	European / Mixed	van der Harst P; Hong KW	27659466; 25035420
28	KLHL38	rs16898691	8	124663987	Mixed	Prins BP	30012220	Y
29	LINC01468/DKK1	rs1194743	10	54212597	European / Mixed	Noorland; van der Harst P; Baldassari A	31641117; 27659466; 32602732	Y
		rs1733724	10	54223977	European / African-American	Evans DS; Sotoodehnia N; Holm H	27577874; 21076409; 20062063
30	AP3M1	rs6480718	10	75880754	European	Noorland	31641117	Y
31	VTI1A	rs7088368	10	114458929	European	Noorland	31641117	Y
		rs7906312	10	114467517	Hispanic	Swenson BR	31251759
		rs7907361	10	114468137	African-American	Evans DS	27577874
		rs7342028	10	114479262	European	Sotoodehnia N	21076409
		rs6585178	10	114479277	European	van Setten J	30679814
		rs7918405	10	114505465	European	van der Harst P	27659466
		rs7096151	10	114506292	Mixed	Baldassari A	32602732
		rs143158900	10	114506378	European	Noorland	31641117
32	BAG3	rs2234962	10	121429633	European	Noorland	31641117	Y
33	FADS2/TMEM258	rs174577	11	61604814	European	van der Harst P	27659466	Y
34	NACA	rs2926743	12	57114100	Mixed	Prins BP	30012220	Y
35	SYTI	rs4842438	12	79529201	Hispanic	Swenson BR	31251759	N (0.03245)
36	ATP2A2/ANAPC7	rs28637922	12	110819139	European	van Setten J	30679814	Y
37	TBX5/TBX3	rs883079	12	114793240	European / African-American / Mixed	Evans DS; Sotoodehnia N; van der Harst P; Noorland; Baldassari A	27577874; 21076409; 27659466; 31641117; 32602732	Y
		rs3825214	12	114795443	European / Mixed	Holm H; Prins BP	20062063; 30012220
		rs1248048	12	114856951	European	van Setten J	30679814
		rs7487237	12	115353703	European	van Setten J	30679814
		rs7484657	12	115353801	Mixed	Baldassari A	32602732
		rs4284441	12	115361972	European	Noorland	31641117
		rs3914956	12	115363751	African-American	Evans DS	27577874
		rs7966651	12	115371958	Mixed	Prins BP	30012220
		rs7301677	12	115381147	European	Noorland	31641117
		rs10850409	12	115381740	European	Sotoodehnia N	21076409
38	DLEU1	rs2687938	13	50754246	European	Noorland	31641117	Y
39	KLF12	rs17061696	13	74511991	Mixed	Baldassari A	32602732	Y
		rs728926	13	74513122	European	van der Harst P; van Setten J	27659466; 30679814
		rs9573330	13	74518210	European / African-American	Evans DS; Noorland	27577874; 31641117
		rs1886512	13	74520186	European	Sotoodehnia N; Prins BP	21076409; 30012220
40	SIPA1L1	rs35866366	14	71849185	European	Noorland	31641117	Y
		rs12880291	14	71884567	European	van der Harst P	27659466
		rs34991781	14	71921576	European	van Setten J	30679814
		rs12127	14	71956270	African-American	Evans DS	27577874
		rs11848785	14	72057355	European / Mixed	Sotoodehnia N; Prins BP	21076409; 30012220
41	IGF1R	rs4966020	15	99284680	Mixed	Prins BP	30012220	Y
42	MYOCD	rs12453295	17	12634791	Mixed	Baldassari A	32602732	Y
		rs16946539	17	12638478	Hispanic	Swenson BR	31251759
43	GOSR2/MAPT/KANSL1	rs17608766	17	45013271	European / Mixed / African-American	Evans DS; Sotoodehnia N; van der Harst P; Prins BP	27577874; 21076409; 27659466; 30012220	Y
		rs11874	17	45017193	European / Mixed	Noorland; Baldassari A	31641117; 32602732
44	HLF	rs4794562	17	53379811	European	Noorland	31641117	Y
45	PRKCA	rs9909004	17	64306133	European	Noorland	31641117	Y
		rs9910355	17	64315205	European	van der Harst P	27659466
		rs9912468	17	64318357	European / Mixed / African-American	Evans DS; Sotoodehnia N; Prins BP	27577874; 21076409; 30012220
		rs8071250	17	64321567	Mixed	Baldassari A	32602732
46	C17orf58	rs9891146	17	65988049	European	Noorland	31641117	N (1.15E-04)
47	MYL12A	rs1662342	18	3255301	Mixed	Evans DS	27577874	Y
48	FHOD3	rs879568	18	34311659	European	van der Harst P	27659466	Y
49	SETBP1	rs1126225	18	42424594	European	Noorland	31641117	Y
		rs10853525	18	42436652	European	van der Harst P	27659466
		rs991014	18	42439886	European / African-American	Evans DS; Sotoodehnia N	27577874; 21076409
		rs11661654	18	42441443	European	van Setten J	30679814
		rs4890490	18	42437268	Mixed	Baldassari A	32602732
		rs4890489	18	42439886	Mixed	Hong KW	25035420
		rs663651	18	42456653	Mixed	Prins BP	30012220
50	CASC20	rs961253	20	6404281	Mixed	Prins BP	30012220	Y
		rs6077032	20	6571112	European	Noorland	31641117
51	GSS/EDEM2/MYH7B	rs2025096	20	33540000	European	van der Harst P	27659466	Y
		rs3746435	20	33587198	Mixed	Prins BP	30012220
52	LINC00113/ADAMTS5/BC043580	rs34727758	21	28846066	European	Noorland	31641117	Y
		rs13047360	21	28851580	European / Mixed	Baldassari A; van der Harst P	32602732; 27659466

## Sheet: Data 5
Supplementary Data 5: Lead variants from independent loci for QT GWAS meta-analysis
Summary statistics shown for lead variants at independent loci for each genome-wide association study meta-analysis. Study level linear regression summary statistics (two-sided) were meta-analysed using METAL, where effect size estimates were weighted using the inverse of the corresponding standard errors. A Bonferroni-corrected threshold for multiple testing (P<5×10−8) was used to declare genome…
A. Previously unreported loci
Ancestry
Multi-ancestry	Lead variant rsID	CHRPOSID	Nearest transcript	Chr	Position	EA	OA	EAF	Beta	SE	P-value	Beta (ms)	Het I2	Sample size	European P-value	European Sample size
Previously not reported	rs2503715	1:2144107:A:G	C1orf86	1	2144107	A	G	0.1291	0.05	0.0049	2.685e-24	0.9145	27	243611	1.329e-24	203019
	rs12127491	1:9140327:C:T	SLC2A5	1	9140327	T	C	0.2182	-0.0194	0.0036	4.931e-08	-0.3714	0	245875	5.745e-08	205283
	rs706007	1:10780727:A:G	CASZ1	1	10780727	A	G	0.8518	-0.0339	0.0048	1.604e-12	-0.6569	7.4	247244	2.784e-11	206652
	rs367917283	1:46441649:C:CT	MAST2	1	46441649	C	CT	0.4681	0.0204	0.0034	1.853e-09	0.3673	0	181027	1.184e-09	141929
	rs1997997	1:61886046:A:G	NFIA	1	61886046	A	G	0.5083	0.0225	0.0029	4.016e-15	0.4088	0	252746	2.549e-13	212154
	rs1166708	1:78331226:C:T	FAM73A	1	78331226	T	C	0.2063	0.0235	0.0037	1.795e-10	0.4364	25	252490	3.947e-09	211898
	rs11102093	1:110901129:A:G	SLC16A4	1	110901129	A	G	0.9125	-0.0352	0.0052	1.547e-11	-0.6264	4.2	252170	5.641e-09	212326
	rs6670224	1:113434105:A:G	RP3-522D1.2	1	113434105	A	G	0.4194	0.019	0.0029	8.955e-11	0.3566	0	250955	3.798e-10	210363
	rs35951215	1:116280144:A:G	CASQ2	1	116280144	A	G	0.3354	-0.0179	0.0032	1.896e-08	-0.3137	1.7	235159	1.044e-07	205243
	rs75056606	1:150718602:G:T	CTSS	1	150718602	T	G	0.8566	-0.0267	0.0042	2.262e-10	-0.513	0	252799	1.684e-09	212207
	rs4364874	1:154167788:A:C	TPM3	1	154167788	A	C	0.5697	-0.0194	0.0029	1.892e-11	-0.3732	0	252975	3.527e-09	212383
	rs577676	1:170587340:C:T	RP1-79C4.1	1	170587340	T	C	0.4724	-0.0206	0.0029	9.89e-13	-0.4052	3.4	246330	8.583e-12	205738
	rs11119840	1:212246168:C:T	DTL	1	212246168	T	C	0.4725	-0.019	0.0029	4.982e-11	-0.3464	0	252918	6.865e-11	212326
	rs77510181	1:214268170:C:T	PROX1	1	214268170	T	C	0.9202	0.0292	0.0053	4.154e-08	0.4947	0	252806	1.122e-05	212214
	rs73096374	1:227445096:A:G	CDC42BPA	1	227445096	A	G	0.1387	0.0232	0.0042	2.388e-08	0.4208	28.6	252207	2.086e-05	212363
	rs112040334	2:10183554:C:CGGCCGGGCACG	KLF11	2	10183554	C	CGGCCGGGCACG	0.1954	-0.0287	0.0045	2.252e-10	-0.508	17.6	180991	6.62e-10	141893
	rs1275983	2:26910556:C:T	KCNK3	2	26910556	T	C	0.357	0.0198	0.0031	2.015e-10	0.3844	0	252257	2.73e-09	211665
	rs7608165	2:74202473:C:T	DGUOK-AS1	2	74202473	T	C	0.6724	0.0197	0.0032	1.195e-09	0.3617	8	250642	1.443e-07	210050
	rs186606513	2:97482001:A:G	CNNM3	2	97482001	A	G	0.0229	-0.0723	0.0118	1.004e-09	-1.281	0	245081	1.116e-09	209225
	rs2261682	2:128620372:C:T	AMMECR1L	2	128620372	T	C	0.506	-0.0188	0.003	3.215e-10	-0.3336	0	250242	1.669e-10	209650
	rs3754781	2:169015476:A:G	STK39	2	169015476	A	G	0.1643	0.0209	0.0038	4.696e-08	0.3761	0	252972	4.735e-06	212380
	rs72914308	2:192750798:A:G	AC098617.1	2	192750798	A	G	0.0961	0.0392	0.005	3.028e-15	0.6913	0	252943	4e-14	212351
	rs2971870	2:234379522:C:G	DGKD	2	234379522	C	G	0.1987	-0.0215	0.0036	1.572e-09	-0.3692	0	252953	1.12e-07	212361
	rs476778	3:21975294:A:C	ZNF385D	3	21975294	A	C	0.8358	0.0247	0.004	1.023e-09	0.4199	0	252922	1.028e-07	212330
	rs73032363	3:24472866:A:G	THRB	3	24472866	A	G	0.7124	-0.0238	0.0032	4.533e-14	-0.4075	19.7	252586	3.338e-14	211994
	rs11921457	3:42103045:G:T	TRAK1	3	42103045	T	G	0.8205	0.0248	0.004	8.08e-10	0.4414	12.4	251812	7.443e-09	211220
	rs7373072	3:48960017:A:T	ARIH2	3	48960017	A	T	0.7445	0.0236	0.0033	1.446e-12	0.4107	0	252970	8.185e-12	212378
	rs4681724	3:56687318:A:G	FAM208A	3	56687318	A	G	0.489	0.0229	0.0037	3.696e-10	0.423	0	180236	6.633e-07	141138
	rs62251027	3:69862454:C:G	MITF	3	69862454	C	G	0.7971	0.0263	0.0036	1.813e-13	0.4982	0.3	252580	3.257e-12	211988
	rs4688023	3:119379186:C:T	POPDC2:COX17	3	119379186	T	C	0.4455	0.0169	0.0029	3.793e-09	0.2916	0	250243	2.373e-07	209651
	rs11721024	3:141602770:G:T	ATP1B3	3	141602770	T	G	0.148	0.0255	0.0041	5.13e-10	0.4727	22.7	250240	2.211e-11	209648
	rs7430029	3:149986210:C:T	RP11-483E7.1	3	149986210	T	C	0.8622	-0.0293	0.0045	5.073e-11	-0.536	0	247800	7.189e-12	207208
	rs34411702	4:6835635:A:G	KIAA0232	4	6835635	A	G	0.1447	-0.0242	0.0043	1.811e-08	-0.4733	0	252587	3.166e-08	211995
	rs11734408	4:23882519:A:G	PPARGC1A	4	23882519	A	G	0.7189	-0.0231	0.0033	1.283e-12	-0.4147	6.9	252935	1.833e-10	212343
	rs72627509	4:57839051:C:G	NOA1	4	57839051	C	G	0.8155	0.0208	0.0037	1.783e-08	0.3719	0	252885	2.42e-06	212293
	rs56164535	4:81170475:C:CT	FGF5	4	81170475	C	CT	0.2875	0.0259	0.004	1.443e-10	0.4656	7.5	163479	2.616e-10	135057
	rs10009824	4:83926921:A:C	LIN54	4	83926921	A	C	0.4522	-0.0267	0.0029	7.649e-20	-0.4773	0	252852	5.115e-17	212260
	rs4834347	4:114425934:A:C	CAMK2D	4	114425934	A	C	0.2405	0.0231	0.0034	1.176e-11	0.3767	0	252888	2.543e-09	212296
	rs6820265	4:141903402:C:T	RNF150	4	141903402	T	C	0.309	0.0222	0.0031	9.86e-13	0.4208	7.3	250092	1.009e-13	209500
	rs1560941	4:154378744:A:G	KIAA0922	4	154378744	A	G	0.618	0.0209	0.003	3.141e-12	0.3873	19.1	252584	3.627e-12	211992
	rs78243103	4:174581749:A:G	RANP6	4	174581749	A	G	0.0482	0.0554	0.0082	1.68e-11	1.0364	0	252887	1.088e-08	212295
	rs1811677	5:10456336:C:T	ROPN1L	5	10456336	T	C	0.7714	0.027	0.004	2.379e-11	0.4974	16.3	252028	6.056e-10	211436
	rs7737409	5:56994529:A:C	RP11-772C9.1	5	56994529	A	C	0.2082	-0.0369	0.0036	4.527e-24	-0.689	0	252965	3.469e-22	212373
	rs255390	5:61806707:A:G	KIF2A:IPO11	5	61806707	A	G	0.3435	-0.017	0.003	1.4e-08	-0.296	23.8	252975	2.416e-08	212383
	rs329124	5:133865452:A:G	JADE2	5	133865452	A	G	0.5618	-0.018	0.0029	3.739e-10	-0.343	9.3	252968	8.062e-10	212376
	rs7733550	5:153906061:C:T	CTB-158E9.2	5	153906061	T	C	0.7214	0.0207	0.0032	6.995e-11	0.3498	5.1	252965	9.45e-09	212373
	rs145660890	5:178968434:A:G	RUFY1	5	178968434	A	G	0.0086	0.1579	0.0174	1.361e-19	2.8327	0	239852	1.032e-19	200754
	rs9379066	6:6901856:C:T	RP3-429O6.1	6	6901856	T	C	0.6426	0.0228	0.0031	8.543e-14	0.3969	10.9	252463	7.668e-10	211871
	rs34969716	6:18210109:A:G	KDM1B	6	18210109	A	G	0.2925	-0.045	0.0034	2.052e-39	-0.7846	7	251551	2.471e-37	210959
	rs394657	6:32187023:A:G	HLA-DRB5	6	32187023	A	G	0.5618	0.0194	0.003	5.99e-11	0.3588	0	239038	2.997e-10	198446
	rs1977141	6:126097457:A:G	NCOA7	6	126097457	A	G	0.4045	0.0211	0.0029	4.246e-13	0.3877	0	252791	3.596e-12	212199
	rs2627230	6:134379869:A:T	SLC2A12	6	134379869	A	T	0.5871	0.0231	0.0031	8.895e-14	0.4332	9.6	249161	5.846e-11	208569
	rs206705	6:164528867:A:T	RP1-155D22.1	6	164528867	A	T	0.3039	-0.0247	0.0032	6.407e-15	-0.4493	19.9	252844	6.35e-16	212252
	rs340395	7:35411626:C:G	AC009531.2	7	35411626	C	G	0.3976	-0.0163	0.0029	2.306e-08	-0.2765	21.6	252862	1.604e-07	212270
	rs17538328	7:40134678:A:G	CDK13	7	40134678	A	G	0.8658	0.0382	0.0042	1.859e-19	0.7131	0	250179	1.977e-19	209587
	rs2158806	7:95051998:A:C	PON2	7	95051998	A	C	0.7581	0.0236	0.0034	2.138e-12	0.4075	21.2	249958	5.738e-09	209366
	rs2897358	7:100088640:C:G	NYAP1	7	100088640	C	G	0.8033	-0.029	0.0036	1.84e-15	-0.5394	6	252910	1.926e-13	212318
	rs7467	7:112116198:A:G	IFRD1	7	112116198	A	G	0.3139	0.0195	0.0031	1.944e-10	0.3403	0	252941	6.07e-10	212349
	rs3030048	8:11587455:G:GAGA	GATA4	8	11587455	G	GAGA	0.5671	-0.0219	0.0036	1.805e-09	-0.3792	15.4	181032	1.243e-08	141934
	rs17060733	8:21866933:C:T	XPO7	8	21866933	T	C	0.8236	-0.0281	0.0041	1.186e-11	-0.5419	0	250146	7.24e-10	209554
	rs67839940	8:133845436:A:G	PHF20L1	8	133845436	A	G	0.7813	0.0203	0.0037	3.368e-08	0.3903	0	252085	2.489e-06	211493
	rs6477028	9:6024844:G:T	RANBP6	9	6024844	T	G	0.254	-0.0185	0.0033	1.572e-08	-0.3011	4.3	252881	3.856e-06	212289
	rs78078655	9:34994171:C:T	DNAJB5	9	34994171	T	C	0.0076	0.1439	0.0195	1.832e-13	2.5012	0	237599	2.749e-14	201314
	rs356131	9:97567327:A:G	C9orf3	9	97567327	A	G	0.409	0.025	0.0029	8.645e-18	0.4352	0	252944	2.152e-13	212352
	rs2489363	9:103343155:G:T	MURC	9	103343155	T	G	0.4347	-0.0164	0.0029	9.43e-09	-0.2984	0	252960	1.052e-07	212368
	rs74552897	9:109459872:A:G	RP11-308N19.4	9	109459872	A	G	0.0215	0.0679	0.011	7.482e-10	1.2952	0	243943	6.637e-10	205166
	rs4740240	9:134320354:G:T	PRRC2B	9	134320354	T	G	0.0562	0.0383	0.0066	8.415e-09	0.6548	0	244308	7.784e-07	209606
	rs146042014	10:18629941:A:G	CACNB2	10	18629941	A	G	0.007	0.1495	0.0204	2.313e-13	2.8067	0	229110	5.758e-12	197539
	rs11013167	10:23163178:A:G	ARMC3	10	23163178	A	G	0.7452	0.02	0.0033	1.485e-09	0.3651	11.8	247033	3.821e-08	212331
	rs4948721	10:43854771:C:G	FXYD4	10	43854771	C	G	0.3747	0.0187	0.0031	9.388e-10	0.3345	0	246287	5.422e-09	211585
	rs55780106	10:50531606:A:C	C10orf71	10	50531606	A	C	0.1717	0.0239	0.0038	4.085e-10	0.4333	0	247050	4.166e-09	212348
	rs1658323	10:80874523:C:T	ZMIZ1	10	80874523	T	C	0.366	-0.0187	0.0032	4.058e-09	-0.3509	1	242790	3.195e-08	212100
	rs117524646	10:91278750:A:T	SLC16A12	10	91278750	A	T	0.9553	-0.0515	0.0077	2.364e-11	-0.8506	0	235890	1.366e-10	205200
	rs10748555	10:92682060:A:C	RNU6-740P	10	92682060	A	C	0.4882	0.0179	0.003	3.359e-09	0.3646	0	239905	8.097e-09	209215
	rs10886369	10:120783641:A:G	NANOS1	10	120783641	A	G	0.6107	-0.0171	0.003	1.449e-08	-0.2862	0	241793	7.402e-08	211103
	rs307211	11:13521274:G:T	PTH	11	13521274	T	G	0.174	0.0267	0.0039	1.062e-11	0.4655	0	243059	5.464e-09	212369
	rs985136	11:17497794:C:G	ABCC8	11	17497794	C	G	0.5009	0.0251	0.0031	1.209e-15	0.4534	1.5	241439	1.242e-14	210749
	rs61884689	11:30453901:G:T	MPPED2	11	30453901	T	G	0.1453	-0.0289	0.0043	2.83e-11	-0.5239	37	242477	1.586e-10	211787
	rs1346	11:65337251:A:T	SSSCA1-AS1	11	65337251	A	T	0.8092	-0.0234	0.0038	5.073e-10	-0.4359	0	242844	3.839e-09	212154
	rs10849144	12:4899032:C:T	GALNT8	12	4899032	T	C	0.4863	0.0167	0.003	3.014e-08	0.3026	8.4	236885	6.613e-08	206195
	rs11048525	12:26598990:A:C	ITPR2	12	26598990	A	C	0.9727	-0.0715	0.012	2.474e-09	-1.2307	0	240014	5.841e-06	210818
	rs76382809	12:120671647:C:T	PXN	12	120671647	T	C	0.0238	-0.0772	0.0108	1.031e-12	-1.4503	0	231428	8.499e-12	203672
	rs1747221	13:47225573:G:T	LRCH1	13	47225573	T	G	0.6781	-0.0263	0.0031	2.919e-17	-0.4646	13.8	240353	2.737e-14	209663
	rs9549705	13:113888425:C:T	CUL4A	13	113888425	T	C	0.7673	0.0261	0.0035	8.514e-14	0.4607	4.7	240357	1.521e-12	209667
	rs17782683	14:75167706:A:G	AREL1:AC007956.1	14	75167706	A	G	0.498	-0.0192	0.003	7.696e-11	-0.3518	0	240174	4.847e-10	209484
	rs57882498	14:90538964:A:G	KCNK13	14	90538964	A	G	0.2014	0.024	0.0037	1e-10	0.4143	0	239743	5.158e-09	209053
	rs3743038	15:41694743:C:T	NDUFAF1	15	41694743	T	C	0.3304	0.0185	0.0031	4.115e-09	0.345	0	237495	1.599e-09	206805
	rs12441088	15:78928264:G:T	CHRNB4	15	78928264	T	G	0.7238	-0.0205	0.0035	3.382e-09	-0.357	12	236785	3.011e-08	206095
	rs59985111	16:615326:C:T	C16orf11	16	615326	T	C	0.5504	-0.0242	0.0031	9.581e-15	-0.4339	0	232952	3.03e-12	202262
	rs45492694	16:16156634:A:C	ABCC1	16	16156634	A	C	0.9038	-0.0389	0.0059	6.1e-11	-0.705	10	228068	8.382e-10	197378
	rs1186768	16:54618689:A:G	AC079412.1	16	54618689	A	G	0.1594	0.0239	0.0041	7.815e-09	0.4313	0	240206	1.995e-09	209516
	rs186400483	16:73508330:A:G	RP11-44L9.1	16	73508330	A	G	0.0236	-0.0602	0.0106	1.3e-08	-1.0438	10.9	236001	1.462e-08	207301
	rs8053397	16:87573468:C:G	RP11-482M8.1	16	87573468	C	G	0.6784	0.0222	0.0037	2.603e-09	0.3916	35.7	178634	1.152e-10	148517
	rs11078312	17:2600186:A:G	CLUH	17	2600186	A	G	0.1213	0.0352	0.0049	4.853e-13	0.6275	0	237195	3.224e-11	206505
	rs3809811	17:7224319:C:T	NEURL4	17	7224319	T	C	0.4731	-0.0201	0.003	1.98e-11	-0.3602	0	236287	3.231e-10	205597
	rs4614769	17:12155901:A:G	RP11-471L13.2	17	12155901	A	G	0.4874	-0.0195	0.0032	9.95e-10	-0.3447	0	239139	2.543e-07	208449
	rs1804193	17:15134006:C:T	PMP22	17	15134006	T	C	0.0773	0.036	0.006	1.734e-09	0.6173	9.4	239436	1.923e-08	209067
	rs9904351	17:17624193:C:T	RAI1	17	17624193	T	C	0.3452	0.0205	0.0031	3.014e-11	0.3799	19	240363	5.474e-13	209673
	rs8072677	17:25614043:G:T	RP11-173M1.3	17	25614043	T	G	0.3819	-0.0189	0.003	3.989e-10	-0.3267	8.8	240331	3.201e-08	209641
	rs10512436	17:30062860:C:G	RNU6-1134P	17	30062860	C	G	0.0766	-0.0382	0.0055	4.86e-12	-0.6772	0	239256	5.895e-11	209635
	rs3764351	17:37824339:A:G	PNMT	17	37824339	A	G	0.6296	-0.0181	0.0031	5.86e-09	-0.304	0	235942	1.572e-08	205252
	rs3803886	17:49257790:C:T	MBTD1	17	49257790	T	C	0.5263	-0.0181	0.003	1.28e-09	-0.3352	0	239029	1.336e-08	208339
	rs150419024	18:24170539:A:G	KCTD1	18	24170539	A	G	0.9864	-0.0834	0.0149	2.326e-08	-1.5436	7.4	231081	1.498e-08	202381
	rs11085015	19:3369572:G:T	NFIC	19	3369572	T	G	0.1966	-0.0289	0.0045	1.241e-10	-0.5206	21.4	204768	3.931e-08	184045
	rs661821	19:7582649:C:T	CTD-2207O23.12:ZNF358	19	7582649	T	C	0.3737	-0.0326	0.0032	1.157e-24	-0.5893	0	230797	4.796e-23	200107
	rs145439349	19:11292839:A:G	KANK2	19	11292839	A	G	0.2695	-0.0192	0.0034	1.886e-08	-0.3597	2.8	239676	7.507e-07	208986
	rs463200	19:22327489:C:T	RP11-157B13.3	19	22327489	T	C	0.6185	0.0191	0.003	3.533e-10	0.3198	17	240116	2.433e-08	209426
	rs8106249	19:46862470:A:T	PPP5C	19	46862470	A	T	0.6836	0.0272	0.0032	1.054e-17	0.4645	0	240220	1.141e-16	209530
	rs11666224	19:49571399:G:T	KCNA7	19	49571399	T	G	0.8799	0.0312	0.0047	4.801e-11	0.5321	0	238777	8.782e-09	208087
	rs73068914	19:56075451:C:T	CTD-2537I9.5	19	56075451	T	C	0.3199	-0.0227	0.0037	1.102e-09	-0.412	19.6	221220	2.039e-10	190530
	rs7273470	20:33456921:C:G	GGT7	20	33456921	C	G	0.2374	-0.0261	0.0035	4.93e-14	-0.4419	18.3	240247	7.49e-13	209557
	rs2427312	20:60970591:C:T	CABLES2	20	60970591	T	C	0.1886	-0.0268	0.0039	5.412e-12	-0.4981	10.8	232063	1.319e-10	201373
	rs2836950	21:40604429:C:G	BRWD1	21	40604429	C	G	0.6435	-0.0204	0.0031	4.802e-11	-0.3666	25.4	240178	8.292e-12	209488
	rs196067	22:38853677:C:T	KCNJ4	22	38853677	T	C	0.6371	0.0294	0.0031	3.994e-21	0.5453	11.4	235650	1.148e-19	204960
	rs55891214*	23:8885212:A:G	FAM9B	23	8885212	A	G	0.7398	0.0362	0.0052	3.324e-12	0.6083	41.1	59750	3.093e-12	51386
European	Lead variant rsID	CHRPOSID	Nearest transcript	Chr	Position	EA	OA	EAF	Beta	SE	P value	Beta (ms)	Het I2	Sample size	Multi-ancestry P-value	Multi-ancestry sample size
Previously not reported	rs2503715	1:2144107:A:G	C1orf86:AL590822.1:RP11-181G12.4	1	2144107	A	G	0.1342	0.0531	0.0052	1.329e-24	0.9557	30.3	203019	2.685e-24	243611
	rs284254	1:10786314:A:G	CASZ1	1	10786314	A	G	0.9188	-0.0394	0.0058	1.464e-11	-0.7139	0	209510	1.745e-12	250102
	rs367917283	1:46441649:C:CT	MAST2	1	46441649	C	CT	0.4659	0.0232	0.0038	1.184e-09	0.4013	0	141929	1.853e-09	181027
	rs6587925	1:61895589:A:C	NFIA	1	61895589	A	C	0.5057	-0.0226	0.0031	2.013e-13	-0.397	0	212294	1.171e-13	252886
	rs7514180	1:78460935:A:G	DNAJB4:GIPC2	1	78460935	A	G	0.2173	0.0227	0.0038	2.113e-09	0.4209	24.4	212171	6.95e-10	252763
	rs6658486	1:110931575:A:G	SLC16A4:LAMTOR5-AS1	1	110931575	A	G	0.4945	0.0189	0.0031	8.051e-10	0.3332	13.1	212358	1.905e-10	252950
	rs6670224	1:113434105:A:G	RP3-522D1.2	1	113434105	A	G	0.4324	0.0196	0.0031	3.798e-10	0.3738	0	210363	8.955e-11	250955
	rs75056606	1:150718602:G:T	CTSS	1	150718602	T	G	0.8551	-0.0269	0.0045	1.684e-09	-0.5087	0	212207	2.262e-10	252799
	rs9803857	1:154191791:A:G	C1orf43	1	154191791	A	G	0.431	-0.0191	0.0031	7.357e-10	-0.3631	16	212383	1.054e-10	252975
	rs11119840	1:212246168:C:T	DTL	1	212246168	T	C	0.4918	-0.0203	0.0031	6.865e-11	-0.3638	0	212326	4.982e-11	252918
	rs112040334	2:10183554:C:CGGCCGGGCACG	KLF11	2	10183554	C	CGGCCGGGCACG	0.2075	-0.0299	0.0048	6.62e-10	-0.5199	18.1	141893	2.252e-10	180991
	rs1275985	2:26911745:C:T	KCNK3	2	26911745	T	C	0.6084	-0.019	0.0032	1.8e-09	-0.3534	0	212373	5.452e-10	252965
	rs186606513	2:97482001:A:G	CNNM3	2	97482001	A	G	0.0237	-0.0741	0.0122	1.116e-09	-1.2949	0	209225	1.004e-09	245081
	rs1061056	2:128604232:A:T	POLR2D	2	128604232	A	T	0.6125	0.0214	0.0032	3.312e-11	0.3971	12.2	212119	9.751e-09	252711
	rs72912375	2:192723817:A:G	AC098617.1	2	192723817	A	G	0.0853	0.044	0.0057	8.758e-15	0.763	0	212212	4.976e-15	252804
	rs11891750	2:198434319:A:G†	RFTN2	2	198434319	A	G	0.4844	0.0184	0.0031	3.359e-09	0.3298	0	209393	2.608e-06	249985
	rs2603547	2:234394569:A:G	USP40	2	234394569	A	G	0.7898	0.0219	0.0038	8.611e-09	0.3578	0	209647	2.672e-09	250239
	rs62241333	3:20052020:C:T†	PP2D1	3	20052020	T	C	0.289	-0.0191	0.0035	4.071e-08	-0.3322	0	212113	7.8e-08	252705
	rs73032373	3:24475162:C:T	THRB	3	24475162	T	C	0.7047	-0.0257	0.0034	3.177e-14	-0.4372	29.8	211984	7.098e-14	252576
	rs11921457	3:42103045:G:T	TRAK1	3	42103045	T	G	0.8147	0.0246	0.0043	7.443e-09	0.4341	17.2	211220	8.08e-10	251812
	rs9865051	3:49166069:C:T	LAMB2	3	49166069	T	C	0.7666	0.026	0.0037	3.176e-12	0.4458	10.4	208916	1.832e-12	249187
	rs62251031	3:69865083:C:T	MITF	3	69865083	T	C	0.7897	0.0265	0.0038	2.978e-12	0.4975	0	211977	6.852e-13	252569
	rs11721024	3:141602770:G:T	ATP1B3	3	141602770	T	G	0.1533	0.0288	0.0043	2.211e-11	0.5249	22.3	209648	5.13e-10	250240
	rs7430029	3:149986210:C:T	RP11-483E7.1	3	149986210	T	C	0.8593	-0.0323	0.0047	7.189e-12	-0.5782	0	207208	5.073e-11	247800
	rs12508446	4:1198957:C:T†	SPON2	4	1198957	T	C	0.4632	0.0174	0.0031	2.94e-08	0.3334	0	212122	1.284e-07	252714
	rs34411702	4:6835635:A:G	KIAA0232	4	6835635	A	G	0.1447	-0.0254	0.0046	3.166e-08	-0.4817	0	211995	1.811e-08	252587
	rs10028665	4:23875834:C:T	PPARGC1A	4	23875834	T	C	0.2873	0.0223	0.0035	1.135e-10	0.3884	0.2	212120	3.02e-12	252712
	rs56164535	4:81170475:C:CT	FGF5	4	81170475	C	CT	0.2967	0.0274	0.0043	2.616e-10	0.4768	14.2	135057	1.443e-10	163479
	rs12511815	4:83955107:A:G	COPS4	4	83955107	A	G	0.5686	0.0282	0.0032	4.493e-18	0.4839	0	209465	1.306e-19	250057
	rs62314976	4:114385676:C:T	CAMK2D	4	114385676	T	C	0.392	0.0189	0.0032	2.183e-09	0.2892	1.5	212229	3.056e-11	252821
	rs1318787	4:141901704:A:G	RNF150	4	141901704	A	G	0.3119	0.0248	0.0033	9.65e-14	0.4712	0	212188	1.049e-12	252780
	rs28374599	4:149392525:A:G†	NR3C2	4	149392525	A	G	0.5512	0.0171	0.0031	4.238e-08	0.3032	0	212256	1.128e-06	252848
	rs9999331	4:154379959:C:T	KIAA0922	4	154379959	T	C	0.6415	0.0227	0.0032	2.525e-12	0.4135	26.1	211975	1.159e-11	252567
	rs6818919	4:174622928:A:C	RANP6	4	174622928	A	C	0.9566	-0.0575	0.0096	2.15e-09	-1.0126	0	212343	1.993e-10	252614
	rs2088627	5:10459483:C:T	ROPN1L	5	10459483	T	C	0.1296	-0.0308	0.0049	2.769e-10	-0.5717	18	211520	5.562e-11	252112
	rs7737409	5:56994529:A:C	RP11-772C9.1	5	56994529	A	C	0.2175	-0.0369	0.0038	3.469e-22	-0.6829	0	212373	4.527e-24	252965
	rs706650	5:61735508:A:G	KIF2A:IPO11	5	61735508	A	G	0.3438	-0.0184	0.0032	1.525e-08	-0.32	22.6	212323	2.018e-08	252915
	rs329118	5:133861663:C:T	JADE2	5	133861663	T	C	0.4217	0.0194	0.0031	4.502e-10	0.3649	20.4	212376	5.4e-10	252968
	rs62379942	5:153871070:C:T	CTB-158E9.2	5	153871070	T	C	0.3697	-0.0198	0.0032	6.109e-10	-0.3457	0	211766	1.114e-10	252358
	rs114471407	5:179045767:C:T	HNRNPH1	5	179045767	T	C	0.008	0.1763	0.0194	1.005e-19	3.1081	0	195216	1.629e-19	231209
	rs2326838	6:6901663:A:G	RP3-429O6.1	6	6901663	A	G	0.3626	-0.0205	0.0033	5.565e-10	-0.3398	0	211875	6.308e-13	252467
	rs34969716	6:18210109:A:G	KDM1B	6	18210109	A	G	0.3063	-0.0461	0.0036	2.471e-37	-0.7896	12.3	210959	2.052e-39	251551
	rs394657	6:32187023:A:G	HLA-DRB5	6	32187023	A	G	0.5483	0.0203	0.0032	2.997e-10	0.3668	0	198446	5.99e-11	239038
	rs372411283	6:107435870:T:TCCGGCCGCC	BEND3	6	107435870	T	TCCGGCCGCC	0.4022	-0.0244	0.0041	2.596e-09	-0.4333	0	140201	2.343e-09	179299
	rs13209968	6:126089285:C:G	HEY2	6	126089285	C	G	0.5135	-0.0216	0.0031	2.26e-12	-0.3818	0	212326	4.545e-12	252918
	rs2627230	6:134379869:A:T	SLC2A12	6	134379869	A	T	0.6099	0.022	0.0034	5.846e-11	0.41	20.6	208569	8.895e-14	249161
	rs206705	6:164528867:A:T	RP1-155D22.1	6	164528867	A	T	0.3103	-0.0274	0.0034	6.35e-16	-0.4885	7.8	212252	6.407e-15	252844
	rs7795333	7:40157040:A:C	RP5-1147A1.1	7	40157040	A	C	0.8622	0.0409	0.0045	1.221e-19	0.7463	0	209533	3.105e-19	250125
	rs2068604	7:95041542:G:T	PON2	7	95041542	T	G	0.2428	-0.0216	0.0037	3.712e-09	-0.3523	17	205963	5.246e-12	246555
	rs7787825	7:100089385:A:G	NYAP1	7	100089385	A	G	0.8051	-0.0289	0.0039	1.858e-13	-0.5449	0	212319	2.321e-15	252911
	rs13243790	7:101666868:C:T	CUX1	7	101666868	T	C	0.7073	-0.0209	0.0034	6.599e-10	-0.3791	0	212342	1.33e-08	252934
	rs7467	7:112116198:A:G	IFRD1	7	112116198	A	G	0.3112	0.0207	0.0033	6.07e-10	0.3605	7.4	212349	1.944e-10	252941
	rs62471916	7:154814700:C:T†	PAXIP1-AS1	7	154814700	T	C	0.9857	0.087	0.0154	1.657e-08	1.4881	4.8	202550	5.295e-08	240579
	rs12156009	8:11285219:A:C	C8orf12:FAM167A	8	11285219	A	C	0.5012	-0.02	0.0033	1.514e-09	-0.3686	0	211399	1.15e-06	251991
	rs56372765	8:21806803:A:G	XPO7	8	21806803	A	G	0.11	0.0312	0.005	6.511e-10	0.5727	0	212291	3.374e-11	252883
	rs7022222	9:13988817:A:C†	PES1P2	9	13988817	A	C	0.9314	0.035	0.0062	1.712e-08	0.6342	4.1	212219	8.525e-08	252811
	rs78078655	9:34994171:C:T	DNAJB5	9	34994171	T	C	0.0079	0.1536	0.0202	2.749e-14	2.6578	0	201314	1.832e-13	237599
	rs391784	9:97575627:A:T	C9orf3	9	97575627	A	T	0.5838	-0.023	0.0031	1.807e-13	-0.3947	0	212378	5.68e-17	252970
	rs74552897	9:109459872:A:G	RP11-308N19.4	9	109459872	A	G	0.0222	0.0707	0.0115	6.637e-10	1.3468	0	205166	7.482e-10	243943
	rs146042014	10:18629941:A:G	CACNB2	10	18629941	A	G	0.0072	0.1438	0.0209	5.758e-12	2.7259	0	197539	2.313e-13	229110
	rs34208652	10:22948315:A:G	PIP4K2A	10	22948315	A	G	0.7258	0.0198	0.0035	1.158e-08	0.3251	0	212336	2.185e-08	247038
	rs4948721	10:43854771:C:G	FXYD4	10	43854771	C	G	0.3833	0.0188	0.0032	5.422e-09	0.3388	0	211585	9.388e-10	246287
	rs45554335	10:50531972:A:C	C10orf71	10	50531972	A	C	0.8309	-0.0243	0.0041	3.263e-09	-0.4407	0	212348	4.965e-10	247050
	rs1658323	10:80874523:C:T	ZMIZ1	10	80874523	T	C	0.3799	-0.0182	0.0033	3.195e-08	-0.3519	2.3	212100	4.058e-09	242790
	rs73373266	10:91273769:A:G	SLC16A12	10	91273769	A	G	0.9536	-0.0501	0.0078	1.228e-10	-0.8298	0	210755	9.264e-11	241445
	rs7905458	10:120785554:A:G	NANOS1	10	120785554	A	G	0.5805	-0.0173	0.0031	3.222e-08	-0.2888	0	211135	5.262e-08	241825
	rs10770114	11:10422641:G:T†	AMPD3	11	10422641	T	G	0.4268	-0.0173	0.0032	4.08e-08	-0.3376	13.9	209419	6.149e-08	240109
	rs11022811	11:13438599:C:T	BTBD10	11	13438599	T	C	0.8398	-0.0253	0.0043	4.936e-09	-0.422	0	212189	4.37e-11	242879
	rs985136	11:17497794:C:G	ABCC8	11	17497794	C	G	0.5086	0.0258	0.0033	1.242e-14	0.4613	8.4	210749	1.209e-15	241439
	rs61884689	11:30453901:G:T	MPPED2	11	30453901	T	G	0.148	-0.0288	0.0045	1.586e-10	-0.5251	39.8	211787	2.83e-11	242477
	rs1346	11:65337251:A:T	SSSCA1-AS1	11	65337251	A	T	0.8036	-0.0232	0.0039	3.839e-09	-0.4315	11.7	212154	5.073e-10	242844
	rs78518764	12:26306484:C:T	SSPN	12	26306484	T	C	0.8609	0.027	0.0047	1.137e-08	0.5238	0	211842	1.033e-08	242532
	rs76382809	12:120671647:C:T	PXN	12	120671647	T	C	0.0244	-0.0757	0.0111	8.499e-12	-1.4157	0	203672	1.031e-12	231428
	rs9534458	13:47237952:A:G	LRCH1	13	47237952	A	G	0.6499	-0.0265	0.0032	2.88e-16	-0.4711	5	209648	8.691e-17	240338
	rs9549706	13:113890022:C:G	CUL4A	13	113890022	C	G	0.2315	-0.0262	0.0037	1.215e-12	-0.4595	0.5	209648	1.579e-13	240338
	rs71105783	14:71963909:C:CA†	SIPA1L1	14	71963909	C	CA	0.2553	-0.0237	0.0043	4.64e-08	-0.3914	0	143110	2.348e-07	173227
	rs17782683	14:75167706:A:G	AREL1:AC007956.1	14	75167706	A	G	0.4845	-0.0193	0.0031	4.847e-10	-0.3561	0	209484	7.696e-11	240174
	rs75461778	14:91071898:A:G	TTC7B	14	91071898	A	G	0.0742	0.0378	0.0065	5.002e-09	0.6747	22.2	209354	4.959e-09	239296
	rs1655557	15:41787972:C:G	ITPKA	15	41787972	C	G	0.6436	-0.02	0.0033	1.149e-09	-0.3538	0	209459	5.403e-09	240149
	rs149940904	15:46421092:A:G†	RP11-315O8.1	15	46421092	A	G	0.9984	-0.3791	0.0692	4.375e-08	-7.155	13.3	110123	9.58e-07	126569
	rs3813567	15:78934551:A:G	CHRNB4	15	78934551	A	G	0.7929	-0.0221	0.0039	1.865e-08	-0.3767	8.1	209109	1.788e-08	239799
	rs59985111	16:615326:C:T	C16orf11	16	615326	T	C	0.5505	-0.0229	0.0033	3.03e-12	-0.4095	0	202262	9.581e-15	232952
	rs45492694	16:16156634:A:C	ABCC1	16	16156634	A	C	0.9011	-0.0378	0.0062	8.382e-10	-0.6849	5.5	197378	6.1e-11	228068
	rs1151285	16:54629931:C:T	AC079412.1	16	54629931	T	C	0.8487	-0.0279	0.0045	4.099e-10	-0.5036	0	209544	1.278e-08	240234
	rs113236156	16:73508313:G:T	RP11-44L9.1	16	73508313	T	G	0.0255	-0.0628	0.0107	4.147e-09	-1.1062	10.5	207299	2.032e-08	236920
	rs8053397	16:87573468:C:G	RP11-482M8.1	16	87573468	C	G	0.7106	0.0267	0.0041	1.152e-10	0.4524	31.4	148517	2.603e-09	178634
	rs11078312	17:2600186:A:G	CLUH	17	2600186	A	G	0.1149	0.0345	0.0052	3.224e-11	0.6202	3	206505	4.853e-13	237195
	rs12450494	17:7207887:A:T	EIF5A	17	7207887	A	T	0.4721	0.0208	0.0032	4.228e-11	0.3735	0	208707	5.993e-11	239397
	rs1804193	17:15134006:C:T	PMP22	17	15134006	T	C	0.0793	0.0346	0.0061	1.923e-08	0.5853	0	209067	1.734e-09	239436
	rs9904351	17:17624193:C:T	RAI1	17	17624193	T	C	0.3448	0.0237	0.0033	5.474e-13	0.4314	13.6	209673	3.014e-11	240363
	rs8072677	17:25614043:G:T	RP11-173M1.3	17	25614043	T	G	0.388	-0.0177	0.0032	3.201e-08	-0.3039	16	209641	3.989e-10	240331
	rs56145710	17:30060336:C:G	RNU6-1134P	17	30060336	C	G	0.9219	0.0386	0.0058	3.529e-11	0.6976	8.7	209610	1.056e-10	239231
	rs881844	17:37810218:C:G	STARD3	17	37810218	C	G	0.3438	0.0194	0.0033	4.022e-09	0.326	0	208130	1.74e-08	238820
	rs1053023	17:40465616:C:T	STAT3	17	40465616	T	C	0.8041	-0.0267	0.0039	1.295e-11	-0.4484	23.7	209671	3.423e-14	240361
	rs4239142	17:42205876:A:G	HDAC5	17	42205876	A	G	0.27	-0.021	0.0035	2.306e-09	-0.3824	0	209689	2.681e-09	240379
	rs3803886	17:49257790:C:T	MBTD1	17	49257790	T	C	0.5175	-0.018	0.0032	1.336e-08	-0.3315	0	208339	1.28e-09	239029
	rs518217	18:20126082:C:T†	RPS4XP18	18	20126082	T	C	0.2801	0.0191	0.0035	3.547e-08	0.3394	0	209608	9.819e-08	240298
	rs150419024	18:24170539:A:G	KCTD1	18	24170539	A	G	0.9859	-0.0882	0.0156	1.498e-08	-1.6348	20	202381	2.326e-08	231081
	rs11085015	19:3369572:G:T	NFIC	19	3369572	T	G	0.1952	-0.0259	0.0047	3.931e-08	-0.4676	13.9	184045	1.241e-10	204768
	rs661821	19:7582649:C:T	CTD-2207O23.12:ZNF358	19	7582649	T	C	0.3743	-0.0332	0.0034	4.796e-23	-0.6053	0	200107	1.157e-24	230797
	rs463200	19:22327489:C:T	RP11-157B13.3	19	22327489	T	C	0.6332	0.0182	0.0033	2.433e-08	0.2999	6.4	209426	3.533e-10	240116
	rs62136106	19:46868385:A:G	PPP5C	19	46868385	A	G	0.698	0.0287	0.0034	2.819e-17	0.494	0	209532	1.506e-17	240222
	rs112924105	19:49581510:C:T	RN7SL708P	19	49581510	T	C	0.9023	0.0321	0.0054	2.598e-09	0.5388	0	208018	1.878e-10	238708
	rs73068914	19:56075451:C:T	CTD-2537I9.5	19	56075451	T	C	0.3046	-0.0252	0.004	2.039e-10	-0.4522	19.2	190530	1.102e-09	221220
	rs17122844	20:33452600:C:T	GGT7	20	33452600	T	C	0.2418	-0.0265	0.0037	6.243e-13	-0.4438	33.2	206810	5.267e-13	237500
	rs71936838	20:47831066:A:AAC†	DDX27	20	47831066	A	AAC	0.7598	0.0265	0.0048	2.465e-08	0.4098	19.2	138698	4.819e-06	167894
	rs2427312	20:60970591:C:T	CABLES2	20	60970591	T	C	0.1945	-0.0259	0.004	1.319e-10	-0.4793	10.8	201373	5.412e-12	232063
	rs1741617	20:62128621:C:T	EEF1A2	20	62128621	T	C	0.7236	-0.0216	0.0037	3.655e-09	-0.3867	7.8	199415	5.433e-09	230105
	rs2836950	21:40604429:C:G	BRWD1	21	40604429	C	G	0.6418	-0.0226	0.0033	8.292e-12	-0.4007	16.4	209488	4.802e-11	240178
	rs196067	22:38853677:C:T	KCNJ4	22	38853677	T	C	0.6388	0.0302	0.0033	1.148e-19	0.5557	12.9	204960	3.994e-21	235650
	rs56355307*	23:8888591:C:T	FAM9B	23	8888591	T	C	0.731	0.0388	0.0056	3.066e-12	0.6456	44.3	51386	1.129e-11	59750
African	Lead variant rsID	CHRPOSID	Nearest transcript	Chr	Position	EA	OA	EAF	Beta	SE	P-value	Beta (ms)	Het I2	Sample size	Multi-ancestry P-value	Multi-ancestry sample size
Previously not reported	rs116677841	1:111393902:C:T†	CD53	1	111393902	T	C	0.0031	-0.7713	0.1249	6.603e-10	-13.5384	0	15322	3.049e-06	80618
Hispanic/Latino	Lead variant rsID	CHRPOSID	Nearest transcript	Chr	Position	EA	OA	EAF	Beta	SE	P-value	Beta (ms)	Het I2	Sample size	Multi-ancestry P-value	Multi-ancestry sample size
Previously not reported	rs191498837	18:27653030:A:G†	MIR302F	18	27653030	A	G	0.9985	-1.0227	0.1749	4.943e-09	-19.5055	0	13611	0.07244	107264
B. Previously reported loci
Multi-ancestry	Lead variant rsID	CHRPOSID	Previously reported gene	Chr	Position	EA	OA	EAF	Beta	SE	P-value	Beta (ms)	Het I2	Sample size	European P-value	European Sample size
	rs846111	1:6279370:C:G	RNF207	1	6279370	C	G	0.2627	0.0991	0.0034	2.5e-186	1.8324	48	242515	4.58e-175	201923
	rs2298632	1:23710475:C:T	TCEA3	1	23710475	T	C	0.4819	0.0419	0.003	3.721e-45	0.7608	0	246787	6.834e-39	206195
	rs116015634	1:41250961:C:T	KCNQ4	1	41250961	T	C	0.0196	-0.1824	0.0116	2.277e-55	-3.1899	16.9	244740	6.93e-58	206711
	rs72677052	1:66984572:A:G	SGIP1	1	66984572	A	G	0.2213	0.0366	0.0034	1.839e-26	0.6736	7.7	252874	4.474e-25	212282
	rs12143842	1:162033890:C:T	NOS1AP	1	162033890	T	C	0.245	0.1989	0.0033	9.93E-777	3.6817	75.7	246328	4.41E-728	205736
	rs1591734	1:169271902:C:T	DPT/ATP1B1	1	169271902	T	C	0.1432	-0.1012	0.0041	1.66e-135	-1.8011	40.6	252947	1.62e-125	212355
	rs4951258	1:205691316:A:G	NUCKS1	1	205691316	A	G	0.3778	-0.029	0.0029	2.91e-23	-0.5107	28.9	252893	7.49e-24	212301
	rs10490255	2:40738240:C:T	SLC8A1	2	40738240	T	C	0.9122	0.0923	0.006	1.088e-53	1.7276	16.8	252620	2.022e-37	212028
	rs35717017	2:174888351:G:T	SP3	2	174888351	T	G	0.1978	0.0465	0.0037	1.309e-35	0.8371	0	252308	4.026e-33	211716
	rs66677602	2:179611711:A:C	TTN-CCDC141	2	179611711	A	C	0.0633	0.0763	0.0065	3.728e-32	1.3825	20.3	252972	1.019e-25	212380
	rs4673904	2:201163454:A:T	SPATS2L	2	201163454	A	T	0.6161	-0.0247	0.0029	3.492e-17	-0.4464	21.1	252966	3.782e-18	212374
	rs35394392	2:220500830:C:G	SLC4A3	2	220500830	C	G	0.2133	0.0459	0.0036	1.275e-37	0.8213	18.9	249794	4.163e-40	209202
	rs7373492	3:38687369:C:T	SCN5A-SCN10A	3	38687369	T	C	0.0296	0.2142	0.0113	1.554e-80	3.9327	20.7	247229	1.075e-73	208452
	rs12487736	3:47459679:C:T	C3ORF75	3	47459679	T	C	0.5502	0.0187	0.0029	1.724e-10	0.3579	6.9	252253	2.779e-10	211661
	rs73186030	3:122013465:C:T	CASR	3	122013465	T	C	0.1301	-0.0449	0.0043	1.342e-25	-0.8301	20.1	252905	3.773e-25	212313
	rs3087964	3:185348402:C:T	SENP2	3	185348402	T	C	0.3431	0.0215	0.003	9.888e-13	0.4213	1.5	250184	6.213e-13	209592
	rs1706003	3:194299967:G:T	TMEM44	3	194299967	T	G	0.4378	-0.0414	0.003	4.286e-42	-0.7323	20.4	252324	1.118e-44	211732
	rs1947378	4:72138073:A:T	SLC4A4	4	72138073	A	T	0.8867	-0.0597	0.0045	1.17e-39	-1.0644	4.4	252427	1.401e-35	211835
	rs10028613	4:95223698:C:T	SMARCAD1	4	95223698	T	C	0.3914	0.0234	0.003	5.474e-15	0.4299	0	250171	2.405e-12	209579
	rs4013	4:103552813:C:T	NFKB1	4	103552813	T	C	0.532	0.0168	0.0029	3.599e-09	0.2979	8.3	250238	5.692e-10	209646
	rs56078134	5:1065683:A:C	SLC12A7	5	1065683	A	C	0.492	-0.0317	0.0029	1.327e-27	-0.5717	14.9	246996	4.777e-26	206404
	rs200860454	5:128288815:A:ATG	SLC27A6	5	128288815	A	ATG	0.7352	-0.0311	0.0039	2.639e-15	-0.5729	14.6	182274	6.201e-15	143176
	rs13355516	5:137380603:A:G	WNT8A/GFRA3	5	137380603	A	G	0.8324	0.0542	0.0039	9.573e-44	0.998	14.7	252933	2.489e-43	212341
	rs55893552	5:172650620:A:T	NKX2-5	5	172650620	A	T	0.1795	0.0443	0.0039	3.612e-30	0.7705	0	252531	6.303e-27	211939
	rs6914805	6:16281187:C:T	GMPR	6	16281187	T	C	0.2913	0.0273	0.0032	9.02e-18	0.5135	0	248320	1.511e-17	207728
	rs3176326	6:36647289:A:G	CDKN1A	6	36647289	A	G	0.2031	-0.0206	0.0036	9.074e-09	-0.3813	42.5	252541	6.954e-06	211949
	rs17774009	6:105545057:A:G	BVES	6	105545057	A	G	0.0634	0.0677	0.006	2.163e-29	1.2392	9.1	248519	5.818e-27	207927
	rs11153730	6:118667522:C:T	SLC35F1/C6orf204/CEP85L	6	118667522	T	C	0.5337	-0.0957	0.0029	6.36e-246	-1.7275	57.4	252960	6.62e-242	212368
	rs3211938	7:80300449:G:T	CD36	7	80300449	T	G	0.9304	-0.1168	0.0189	5.9e-10	-2.1258	4.9	136084	0.5952	96932
	rs1997571	7:116198621:A:G	CAV1	7	116198621	A	G	0.5771	-0.0314	0.0029	1.279e-27	-0.5624	1	252951	7.511e-23	212359
	rs758890	7:150655643:A:G	KCNH2	7	150655643	A	G	0.3536	0.0848	0.003	6.27e-173	1.5735	54.6	252880	8.86e-176	212288
	rs74783055	8:71277238:C:T	NCOA2	8	71277238	T	C	0.8956	-0.0539	0.0048	1.083e-29	-0.9582	0	252972	2.351e-28	212380
	rs1317572	8:98804691:C:T	LAPTM4B	8	98804691	T	C	0.3909	-0.0363	0.003	1.791e-34	-0.6433	0	252832	4.879e-32	212240
	rs599777	8:103931938:C:G	AZIN1	8	103931938	C	G	0.4207	0.0256	0.0029	2.092e-18	0.455	25	252963	2.653e-16	212371
	rs72671655	8:106347897:A:T	ZFPM2	8	106347897	A	T	0.0381	0.0706	0.008	9.979e-19	1.2438	44.6	251535	1.416e-18	212185
	rs176833	10:38365283:A:G	ZNF37A	10	38365283	A	G	0.4838	-0.0216	0.0029	1.032e-13	-0.4124	0	246842	7.604e-13	212140
	rs4746140	10:75417249:C:G	SYNPO2L	10	75417249	C	G	0.2119	0.0238	0.0038	5.406e-10	0.3993	0	243074	5.62e-09	212384
	rs72845663	10:104081349:C:T	GBF1	10	104081349	T	C	0.3771	-0.0291	0.003	2.834e-22	-0.4835	17.2	243054	6.149e-20	212364
	rs2074238	11:2484803:C:T	KCNQ1	11	2484803	T	C	0.0875	-0.2648	0.0062	3.52E-400	-4.7419	41.4	231917	1.83E-385	201227
	rs7395231	11:48091689:C:T	MYBPC3	11	48091689	T	C	0.3365	0.0177	0.0032	1.91e-08	0.3163	0	243040	1.184e-07	212350
	rs174537	11:61552680:G:T	FEN1-FADS2/TMEM258	11	61552680	T	G	0.342	-0.0344	0.0031	4.98e-28	-0.6088	0	243073	2.739e-24	212383
	rs2045172	12:32980161:G:T	PKP2B	12	32980161	T	G	0.1446	0.0323	0.0042	8.625e-15	0.5756	0	243029	6.479e-14	212339
	rs78341918	12:46199798:C:T	ARID2	12	46199798	T	C	0.9666	0.0875	0.0089	1.456e-22	1.5127	16.9	235138	1.551e-20	207011
	rs12315174	12:110586278:A:G	ATP2A2	12	110586278	A	G	0.2273	0.0541	0.0035	3.008e-54	0.954	0	240373	2.267e-47	209683
	rs7977083	12:114790500:A:G	TBX5	12	114790500	A	G	0.2752	0.0225	0.0033	1.391e-11	0.3938	0	240254	1.279e-10	209564
	rs17061696	13:74511991:C:G	KLF12	13	74511991	C	G	0.3671	0.0426	0.003	1.172e-44	0.7776	0	239490	4.369e-41	208800
	rs2273905	14:102974999:C:T	ANKRD9	14	102974999	T	C	0.3434	0.0305	0.0032	1.325e-21	0.5368	0	236225	1.563e-19	205535
	rs3098202	15:50838236:C:G	USP50-TRPM7	15	50838236	C	G	0.5393	-0.0353	0.0029	1.579e-33	-0.6315	12.5	240339	7.932e-27	209649
	rs2115630	15:85364516:C:T	ZNF592	15	85364516	T	C	0.4623	0.0273	0.0029	1.136e-20	0.4935	0	240351	3.898e-20	209661
	rs1296720	16:3873642:A:C	CREBBP	16	3873642	A	C	0.807	-0.0392	0.0039	1.818e-23	-0.7195	0	238846	1.589e-21	208156
	rs7191330	16:11692658:C:T	LITAF	16	11692658	T	C	0.4561	-0.0747	0.0029	1.12e-141	-1.333	20.7	240243	3.36e-121	209553
	rs30226	16:14405892:A:G	MIR193BHG/MKL2	16	14405892	A	G	0.4532	0.0373	0.0029	9.562e-37	0.6671	13.4	236125	2.274e-35	205435
	rs12448482	16:28838073:A:G	ATP2A1	16	28838073	A	G	0.3321	0.0513	0.0033	2.187e-54	0.9346	18.2	236232	8.87e-50	205542
	rs4485352	16:58601410:A:G	CNOT1/SETD6/NDRG4/GINS3	16	58601410	A	G	0.2603	-0.1076	0.0034	3.06e-225	-1.9259	24.4	240351	2.43e-195	209661
	rs652677	17:26904517:A:C	CRYBA1	17	26904517	A	C	0.2356	-0.0235	0.0035	1.152e-11	-0.3972	0	237365	6.537e-11	206675
	rs1052536	17:33331575:C:T	LIG3	17	33331575	T	C	0.4459	-0.0465	0.0029	3.897e-56	-0.8263	20.4	240193	4.876e-52	209503
	rs17608766	17:45013271:C:T	GOSR2	17	45013271	T	C	0.8638	-0.0428	0.0044	5.219e-22	-0.7693	0	237020	3.353e-20	206651
	rs9915847	17:57473166:A:G	YPEL2	17	57473166	A	G	0.4945	0.0398	0.0029	2.508e-42	0.7014	5.6	240244	5.371e-37	209554
	rs9890911	17:64315569:C:T	PRKCA	17	64315569	T	C	0.4244	-0.0478	0.003	1.088e-58	-0.8561	25.6	237509	7.491e-46	206819
	rs12941598	17:68453327:A:G	KCNJ2	17	68453327	A	G	0.2176	-0.0687	0.0035	8.547e-84	-1.2437	23.4	240377	5.035e-84	209687
	rs2832274	21:30600189:A:T	LINC00189	21	30600189	A	T	0.6191	-0.0228	0.0031	1.58e-13	-0.4263	0	240134	2.625e-13	209444
	rs1805128	21:35821680:C:T	KCNE1	21	35821680	T	C	0.0139	0.3743	0.0147	2.31e-143	7.1344	7.9	232137	4.53e-136	205669

## Sheet: Data 6
Supplementary Data 6: Conditional analysis results for QT, JT and QRS traits in individuals of European ancestry
Findings from joint and conditional analyses with Genome-wide Complex Trait Analysis (GCTA). Type, 'lead' for the most significant variant in the European meta-analysis at the locus; 'conditional' for identified independent variants identified in UK Biobank. Chr, chromosome; CHRPOSID, Unique variant identifier, Position, base pair position in build 37; EA, effect allele; EAF, effect allele freque…
A. QT
rsID	Type	CHRPOSID	Chr	Position	EA	EAF	Beta	SE	P-value	Samplesize	Beta Joint	SE Joint	P-Joint
rs846111	Lead	1:6279370:C:G	1	6279370	C	0.2744	0.1015	0.0036	4.58e-175	235852	-	-	-
rs846110	Conditional	1:6282950:G:T	1	6282950	T	0.9814	0.184	0.0138	1.747e-40	175481	0.270307	0.0140786	3.71464e-82
rs284254	Lead	1:10786314:A:G	1	10786314	A	0.9188	-0.0394	0.0058	1.464e-11	243261	-	-	-
rs6660242	Conditional	1:10845840:A:G	1	10845840	A	0.6714	0.019	0.0034	2.584e-08	239400	0.0193112	0.00340052	1.35569e-08
rs2298632	Lead	1:23710475:C:T	1	23710475	T	0.5022	0.0418	0.0032	6.834e-39	238366	-	-	-
rs2297841	Conditional	1:23764149:C:G	1	23764149	C	0.1505	-0.0391	0.0044	1.532e-18	246628	-0.0270498	0.0045285	2.32587e-09
rs12042862	Lead	1:162024242:C:T	1	162024242	T	0.2472	0.2062	0.0036	1.77E-729	249914	-	-	-
rs4480335	Conditional	1:162173377:A:C	1	162173377	A	0.7876	-0.1639	0.0037	2.91E-417	264677	-0.105035	0.00390407	1.97557e-159
rs115083960	Conditional	1:162182711:A:G	1	162182711	A	0.9507	0.1132	0.0072	1.266e-55	251076	0.132211	0.0073382	1.43761e-72
rs1591734	Lead	1:169271902:C:T	1	169271902	T	0.1387	-0.1061	0.0045	1.62e-125	251869	-	-	-
rs681316	Conditional	1:168692515:C:G	1	168692515	C	0.2796	0.0665	0.0034	6.287e-84	261869	0.0627024	0.00355068	8.63277e-70
rs12079856	Conditional	1:169073002:A:C	1	169073002	A	0.1201	-0.0876	0.0047	5.267e-76	261239	-0.0839479	0.00477512	3.48846e-69
rs78510998	Conditional	1:168877489:G:T	1	168877489	T	0.9716	-0.121	0.0098	1.101e-34	230273	-0.0598899	0.0101076	3.11895e-09
rs7522648	Conditional	1:168806705:C:T	1	168806705	T	0.3823	-0.0369	0.0032	3.322e-31	252393	-0.028732	0.00326635	1.41333e-18
rs115435245	Conditional	1:169075589:G:T	1	169075589	T	0.0224	0.0953	0.0118	7.721e-16	200204	0.0692239	0.0118424	5.05205e-09
rs71441107	Lead	2:40737724:A:G	2	40737724	A	0.954	0.0954	0.0074	1.624e-37	253941	-	-	-
rs2888657	Conditional	2:40375249:C:T	2	40375249	T	0.5349	0.0282	0.0031	9.927e-20	255331	0.0257958	0.00317907	4.88834e-16
rs149940812	Conditional	2:40479508:C:T	2	40479508	T	0.9349	-0.0443	0.0064	4.063e-12	244904	-0.0361019	0.00656435	3.80442e-08
rs35717017	Lead	2:174888351:G:T	2	174888351	T	0.2042	0.0473	0.0039	4.026e-33	246911	-	-	-
rs12105631	Conditional	2:174833761:A:G	2	174833761	A	0.1824	-0.027	0.004	1.869e-11	255873	-0.0233575	0.00401258	5.84774e-09
rs3816782	Lead	2:179631362:A:C	2	179631362	A	0.927	-0.0674	0.0062	1.684e-27	234630	-	-	-
rs12993099	Conditional	2:179598228:A:G	2	179598228	A	0.9212	0.055	0.0058	2.35e-21	249974	0.0461431	0.00584742	2.9933e-15
rs35596070	Conditional	2:179759692:A:C	2	179759692	A	0.1462	0.0312	0.0044	1.28e-12	252634	0.03261	0.00444222	2.12118e-13
rs35394392	Lead	2:220500830:C:G	2	220500830	C	0.2132	0.0516	0.0039	4.163e-40	239160	-	-	-
rs75648911	Conditional	2:220493635:C:T	2	220493635	T	0.0239	-0.1103	0.0111	3.172e-23	212348	-0.100748	0.0111285	1.38888e-19
rs7373492	Lead	3:38687369:C:T	3	38687369	T	0.0311	0.2126	0.0117	1.075e-73	147709	-	-	-
rs9845438	Conditional	3:38600456:A:C	3	38600456	A	0.7637	0.0626	0.0037	2.81e-65	246885	0.0561053	0.00377353	5.30702e-50
rs9856387	Conditional	3:38687226:C:T	3	38687226	T	0.3176	0.0533	0.0034	2.301e-56	243485	0.0352946	0.00355534	3.16997e-23
rs6795970	Conditional	3:38766675:A:G	3	38766675	A	0.407	-0.0441	0.0031	1.423e-44	263076	-0.0422556	0.00312165	9.54517e-42
rs11710077	Conditional	3:38657899:A:T	3	38657899	A	0.7951	-0.0491	0.0039	1.445e-36	246272	-0.0490276	0.00399331	1.19715e-34
rs55824920	Conditional	3:38659952:C:T	3	38659952	T	0.3352	-0.04	0.0034	2.472e-32	236909	-0.0374806	0.0035712	9.08403e-26
rs369173843	Conditional	3:37981429:A:ATACT	3	37981429	D	0.9475	-0.0485	0.0088	3.114e-08	158490	-0.0518875	0.00881239	3.90849e-09
rs1706003	Lead	3:194299967:G:T	3	194299967	T	0.4609	-0.0451	0.0032	1.118e-44	239801	-	-	-
rs141472390	Conditional	3:194808586:A:T	3	194808586	A	0.8614	0.0362	0.0056	1.251e-10	163055	0.0360157	0.00560072	1.27135e-10
rs12511815	Lead	4:83955107:A:G	4	83955107	A	0.5686	0.0282	0.0032	4.493e-18	243031	-	-	-
rs62303973	Conditional	4:84519828:A:G	4	84519828	A	0.0651	0.0448	0.0064	3.406e-12	244903	0.0449535	0.00640065	2.16737e-12
rs1318787	Lead	4:141901704:A:G	4	141901704	A	0.3119	0.0248	0.0033	9.65e-14	261215	-	-	-
rs7668267	Conditional	4:141789978:A:G	4	141789978	A	0.5221	-0.0201	0.0031	1.063e-10	254625	-0.0189738	0.0031042	9.82024e-10
rs56078134	Lead	5:1065683:A:C	5	1065683	A	0.495	-0.0333	0.0032	4.777e-26	238448	-	-	-
rs182271072	Conditional	5:1066400:A:G	5	1066400	A	0.9866	-0.1374	0.0155	7.259e-19	192177	-0.130095	0.0156043	7.61326e-17
rs7726839	Conditional	5:618586:A:G	5	618586	A	0.7452	0.0202	0.0036	1.483e-08	248116	0.0204587	0.00361371	1.50129e-08
rs73299268	Lead	5:137328323:A:G	5	137328323	A	0.8238	0.0564	0.0041	2.313e-43	250071	-	-	-
rs59996208	Conditional	5:137480611:A:T	5	137480611	A	0.1572	0.0408	0.0061	2.644e-11	123821	0.0358328	0.00611238	4.56425e-09
rs62379942	Lead	5:153871070:C:T	5	153871070	T	0.3697	-0.0198	0.0032	6.109e-10	255874	-	-	-
rs7733550	Conditional	5:153906061:C:T	5	153906061	T	0.73	0.0199	0.0035	9.45e-09	252877	0.0211222	0.00350526	1.68207e-09
rs2277923	Lead	5:172662024:C:T	5	172662024	T	0.7009	-0.0382	0.0034	6.724e-29	251849	-	-	-
rs6556058	Conditional	5:172631641:C:G	5	172631641	C	0.6559	0.0154	0.0032	2.016e-06	264196	0.0189458	0.00321436	3.76709e-09
rs75485052	Lead	6:105561835:A:G	6	105561835	A	0.9357	-0.0694	0.0064	3.295e-27	247670	-	-	-
rs12524248	Conditional	6:105675716:C:T	6	105675716	T	0.9111	0.0383	0.0056	8.086e-12	240358	0.0516168	0.00570329	1.42502e-19
rs11153730	Lead	6:118667522:C:T	6	118667522	T	0.5103	-0.102	0.0031	6.62e-242	253195	-	-	-
rs12215355	Conditional	6:118680552:C:G	6	118680552	C	0.0552	-0.1675	0.0068	4.63e-134	252609	-0.128819	0.00702697	4.58968e-75
rs2356080	Conditional	6:118609174:G:T	6	118609174	T	0.4857	0.0698	0.0053	2.488e-39	86853.6	0.0664656	0.00531393	6.76638e-36
rs200939100	Conditional	6:118885294:C:CT	6	118885294	D	0.1539	-0.0751	0.0061	3.54e-35	125877	-0.056829	0.00616529	3.03939e-20
rs13209968	Lead	6:126089285:C:G	6	126089285	C	0.5135	-0.0216	0.0031	2.26e-12	254307	-	-	-
rs145608233	Conditional	6:126744993:A:AATT	6	126744993	D	0.459	0.0236	0.0038	6.449e-10	170260	0.0240512	0.00380418	2.57657e-10
rs579532	Conditional	6:125537930:A:G	6	125537930	A	0.4492	0.0191	0.0031	6.761e-10	256783	0.0187306	0.0031012	1.54312e-09
rs206705	Lead	6:164528867:A:T	6	164528867	A	0.3103	-0.0274	0.0034	6.35e-16	246759	-	-	-
rs4709714	Conditional	6:163801031:C:T	6	163801031	T	0.5581	0.0173	0.0031	3.185e-08	257618	0.017204	0.0031002	2.86787e-08
rs1997571	Lead	7:116198621:A:G	7	116198621	A	0.5905	-0.0308	0.0031	7.511e-23	262680	-	-	-
rs137979648	Conditional	7:116209746:T:TC	7	116209746	D	0.1361	0.0452	0.0064	1.142e-12	126747	0.0361683	0.00648042	2.38911e-08
rs11777388	Lead	8:98808872:A:G	8	98808872	A	0.5903	0.0374	0.0032	2.698e-32	246438	-	-	-
rs7017753	Conditional	8:98859437:C:T	8	98859437	T	0.4326	0.0339	0.0031	2.847e-27	258754	0.0267198	0.00319491	6.10102e-17
rs72671655	Lead	8:106347897:A:T	8	106347897	A	0.0392	0.0737	0.0084	1.416e-18	229702	-	-	-
rs6986134	Conditional	8:106672991:A:G	8	106672991	A	0.3702	0.0162	0.0032	5.626e-07	255744	0.0186361	0.00321104	6.48478e-09
rs74552897	Lead	9:109459872:A:G	9	109459872	A	0.0222	0.0707	0.0115	6.637e-10	212673	-	-	-
rs78502612	Conditional	9:109438504:C:T	9	109438504	T	0.898	0.0319	0.0052	1.208e-09	246512	0.0305794	0.00520522	4.23446e-09
rs73373266	Lead	10:91273769:A:G	10	91273769	A	0.9536	-0.0501	0.0078	1.228e-10	226796	-	-	-
rs10748555	Conditional	10:92682060:A:C	10	92682060	A	0.5	0.0184	0.0032	8.097e-09	238499	0.018876	0.00320104	3.70569e-09
rs2074238	Lead	11:2484803:C:T	11	2484803	T	0.0896	-0.2652	0.0063	1.83E-385	186839	-	-	-
rs2074239	Conditional	11:2485092:C:T	11	2485092	T	0.1826	0.1246	0.004	4.97e-208	254730	0.113232	0.00405729	2.11731e-171
rs11824286	Conditional	11:2472055:C:T	11	2472055	T	0.129	-0.0746	0.0049	2.366e-52	226122	-0.102972	0.00496596	1.6541e-95
rs45579540	Conditional	11:2869497:C:T	11	2869497	T	0.985	0.1486	0.0143	3.031e-25	202002	0.155937	0.0143411	1.54281e-27
rs1088976	Conditional	11:2393336:C:T	11	2393336	T	0.2348	-0.0364	0.0038	2.65e-21	235276	-0.0228492	0.00382241	2.26304e-09
rs45477500	Conditional	11:2869452:A:G	11	2869452	A	0.0189	-0.1021	0.0127	9.134e-16	204112	-0.0918817	0.0129312	1.19934e-12
rs34075935	Conditional	11:2868057:A:G	11	2868057	A	0.2549	-0.0254	0.0037	4.599e-12	234808	-0.0243656	0.00377343	1.06696e-10
rs81204	Conditional	11:2798305:C:T	11	2798305	T	0.7656	0.0224	0.0037	1.985e-09	248519	0.0247316	0.00370516	2.47371e-11
rs78518764	Lead	12:26306484:C:T	12	26306484	T	0.8609	0.027	0.0047	1.137e-08	230807	-	-	-
rs59631457	Conditional	12:26349704:A:G	12	26349704	A	0.8287	0.0216	0.0041	1.484e-07	255869	0.0258741	0.00415041	4.54398e-10
rs10160981	Lead	12:110904075:A:G	12	110904075	A	0.2357	0.0542	0.0037	1.017e-47	247391	-	-	-
rs77391596	Conditional	12:110292414:A:C	12	110292414	A	0.9889	-0.1245	0.0152	2.728e-16	240715	-0.139047	0.0152298	6.85469e-20
rs78217750	Conditional	12:110819761:A:G	12	110819761	A	0.8494	-0.0482	0.0068	1.215e-12	103187	-0.0386269	0.00684068	1.63601e-08
rs75461778	Lead	14:91071898:A:G	14	91071898	A	0.0742	0.0378	0.0065	5.002e-09	210363	-	-	-
rs57882498	Conditional	14:90538964:A:G	14	90538964	A	0.1942	0.0234	0.004	5.158e-09	243854	0.0234546	0.00400028	4.53922e-09
rs3101850	Lead	15:50844314:A:G	15	50844314	A	0.5479	-0.0334	0.0031	6.43e-27	256408	-	-	-
rs79071873	Conditional	15:50883038:A:G	15	50883038	A	0.7639	-0.0366	0.0053	4.26e-12	120485	-0.0302451	0.00533881	1.46898e-08
rs59985111	Lead	16:615326:C:T	16	615326	T	0.5505	-0.0229	0.0033	3.03e-12	226559	-	-	-
rs3751666	Conditional	16:1004694:A:G	16	1004694	A	0.6215	0.0171	0.0032	1.045e-07	253473	0.017836	0.00320185	2.53957e-08
rs1296720	Lead	16:3873642:A:C	16	3873642	A	0.8015	-0.0385	0.004	1.589e-21	239793	-	-	-
rs2386881	Conditional	16:4258829:A:G	16	4258829	A	0.482	-0.0256	0.0031	2.951e-16	254431	-0.0255244	0.00310042	1.83258e-16
rs2080512	Lead	16:11692198:G:T	16	11692198	T	0.46	-0.0737	0.0031	2.13e-121	255242	-	-	-
rs55920972	Conditional	16:11757631:G:T	16	11757631	T	0.2521	-0.0544	0.0037	6.552e-48	236358	-0.032901	0.00385002	1.27805e-17
rs4781083	Conditional	16:11496579:C:T	16	11496579	T	0.3347	0.0188	0.0033	1.595e-08	251785	0.0203407	0.00330077	7.16433e-10
rs4485352	Lead	16:58601410:A:G	16	58601410	A	0.2564	-0.1066	0.0036	2.43e-195	246253	-	-	-
rs4784934	Conditional	16:58459926:A:G	16	58459926	A	0.2839	0.0435	0.0035	9.513e-36	245041	0.0369951	0.00359657	8.13152e-25
rs72790229	Conditional	16:58507401:A:G	16	58507401	A	0.3239	0.0245	0.0034	9.143e-13	241165	0.0251343	0.00347964	5.076e-13
rs146847329	Conditional	16:58655906:A:G	16	58655906	A	0.0129	-0.1009	0.016	3.173e-10	187286	-0.126857	0.0160374	2.57159e-15
rs112178027	Lead	17:27564013:C:T	17	27564013	T	0.1808	-0.0285	0.0042	1.104e-11	233676	-	-	-
rs577451	Conditional	17:26905927:A:G	17	26905927	A	0.7673	0.0242	0.0037	6.312e-11	249774	0.0236325	0.0037013	1.71493e-10
rs1468572	Lead	17:68411445:C:T	17	68411445	T	0.7732	0.0726	0.0037	1.563e-84	253975	-	-	-
rs236591	Conditional	17:68206588:C:T	17	68206588	T	0.5192	-0.0435	0.0031	1.874e-44	254348	-0.0419547	0.00310223	1.12813e-41
rs1805128	Lead	21:35821680:C:T	21	35821680	T	0.0142	0.3709	0.0149	4.53e-136	195869	-	-	-
rs41312993	Conditional	21:35819445:A:G	21	35819445	A	0.969	-0.1532	0.0096	2.684e-57	220322	-0.171286	0.00971429	1.38985e-69
rs9984279	Conditional	21:35851329:A:G	21	35851329	A	0.5226	-0.0158	0.0032	6.267e-07	238996	-0.0308914	0.0032466	1.81661e-21
B. JT
rsID	Type	CHRPOSID	Chr	Position	EA	EAF	Beta	SE	P-value	Samplesize	Beta Joint	SE Joint	P-Joint
rs846111	Lead	1:6279370:C:G	1	6279370	C	0.2737	0.1068	0.0036	1.16e-191	233402	-	-	-
rs846110	Conditional	1:6282950:G:T	1	6282950	T	0.9814	0.1877	0.0138	5.903e-42	173442	0.278199	0.0140786	6.53625e-87
rs2298632	Lead	1:23710475:C:T	1	23710475	T	0.5028	0.0531	0.0032	3.231e-61	235505	-	-	-
rs1077514	Conditional	1:23766233:C:T	1	23766233	T	0.8597	0.0554	0.0044	1.541e-35	258320	0.0408132	0.00452173	1.78026e-19
rs1136774	Lead	1:150738197:C:T	1	150738197	T	0.5415	0.0203	0.0031	9.038e-11	252930	-	-	-
rs140386498	Conditional	1:150972959:A:T	1	150972959	A	0.9846	-0.0883	0.0143	7.57e-10	194624	-0.0805152	0.0143598	2.05874e-08
rs12042862	Lead	1:162024242:C:T	1	162024242	T	0.2473	0.2086	0.0036	3.07E-793	246840	-	-	-
rs3934467	Conditional	1:162182677:C:T	1	162182677	T	0.2148	0.1606	0.0037	2.28E-419	259522	0.10511	0.00393044	1.50648e-157
rs115083960	Conditional	1:162182711:A:G	1	162182711	A	0.9507	0.1105	0.0072	1.122e-52	248180	0.128429	0.00737402	6.19767e-68
rs6690715	Conditional	1:162355883:A:G	1	162355883	A	0.3182	-0.0367	0.0033	3.844e-28	255352	-0.0235057	0.00331346	1.30271e-12
rs183210231	Conditional	1:162019624:C:T	1	162019624	T	0.2528	-0.0514	0.0059	2.706e-18	91719.2	-0.0324905	0.00591738	4.00384e-08
rs1591734	Lead	1:169271902:C:T	1	169271902	T	0.1389	-0.1017	0.0045	1.29e-114	248692	-	-	-
rs79914535	Conditional	1:168664265:A:G	1	168664265	A	0.0552	0.13	0.0068	5.511e-81	249921	0.139863	0.00687646	5.76703e-92
rs1892093	Conditional	1:169073384:C:T	1	169073384	T	0.8825	0.0891	0.0048	3.335e-76	252294	0.0752844	0.00484837	2.25069e-54
rs7555365	Conditional	1:168803226:C:T	1	168803226	T	0.6475	-0.0191	0.0032	3.746e-09	258211	-0.0311164	0.00323471	6.61284e-22
rs13010889	Lead	2:40764015:A:C	2	40764015	A	0.0456	-0.0802	0.0075	2.119e-26	246442	-	-	-
rs2888657	Conditional	2:40375249:C:T	2	40375249	T	0.536	0.0247	0.0031	2.225e-15	252475	0.0230001	0.00317884	4.64237e-13
rs35717017	Lead	2:174888351:G:T	2	174888351	T	0.2045	0.0446	0.004	6.123e-29	231765	-	-	-
rs12105631	Conditional	2:174833761:A:G	2	174833761	A	0.1824	-0.0262	0.004	8.954e-11	252915	-0.0229418	0.00401195	1.07547e-08
rs11902709	Lead	2:179608207:C:T	2	179608207	T	0.0487	0.0833	0.0072	7.24e-31	251184	-	-	-
rs12993099	Conditional	2:179598228:A:G	2	179598228	A	0.9215	0.059	0.0059	1.243e-23	239599	0.0513054	0.00594153	5.87007e-18
rs35596070	Conditional	2:179759692:A:C	2	179759692	A	0.1457	0.0256	0.0044	7.282e-09	250438	0.0263863	0.00443572	2.70448e-09
rs35394392	Lead	2:220500830:C:G	2	220500830	C	0.2132	0.0542	0.0039	1.022e-43	236374	-	-	-
rs75648911	Conditional	2:220493635:C:T	2	220493635	T	0.0239	-0.1133	0.0111	2.858e-24	209885	-0.103255	0.0111287	1.72252e-20
rs41312411	Lead	3:38621237:C:G	3	38621237	C	0.8517	0.1236	0.0044	3.69e-174	246043	-	-	-
rs7373492	Conditional	3:38687369:C:T	3	38687369	T	0.0203	0.3205	0.0117	6.8e-164	220954	0.233046	0.0120441	2.06182e-83
rs6599233	Conditional	3:38712880:C:T	3	38712880	T	0.3176	0.0841	0.0033	4.37e-140	255084	0.0503135	0.00345927	6.3239e-48
rs6795970	Conditional	3:38766675:A:G	3	38766675	A	0.4038	-0.0782	0.0032	4.24e-133	244239	-0.0720853	0.00323737	7.78248e-110
rs11710077	Conditional	3:38657899:A:T	3	38657899	A	0.7956	-0.0887	0.0039	3.06e-114	243505	-0.0786351	0.00405891	1.29321e-83
rs6810361	Conditional	3:38574968:C:T	3	38574968	T	0.7915	0.0833	0.0039	4.89e-101	240007	0.062569	0.0040351	3.1506e-54
rs55824920	Conditional	3:38659952:C:T	3	38659952	T	0.3348	-0.0642	0.0034	8.325e-80	234087	-0.070353	0.00364576	5.6697e-83
rs71323670	Conditional	3:38625154:C:T	3	38625154	T	0.888	0.0595	0.005	7.139e-33	242611	0.079712	0.00528654	2.24977e-51
rs9851471	Conditional	3:38740690:G:T	3	38740690	T	0.8348	-0.0638	0.0058	2.649e-28	129982	-0.0537343	0.0058218	2.71018e-20
rs6800173	Conditional	3:37891706:A:G	3	37891706	A	0.942	-0.0386	0.0068	1.592e-08	238880	-0.0545288	0.0068654	1.98062e-15
rs1706003	Lead	3:194299967:G:T	3	194299967	T	0.4605	-0.0492	0.0032	2.666e-52	237018	-	-	-
rs141472390	Conditional	3:194808586:A:T	3	194808586	A	0.8612	0.0325	0.0056	7.934e-09	160981	0.0322991	0.00560058	8.06514e-09
rs1318787	Lead	4:141901704:A:G	4	141901704	A	0.3118	0.0232	0.0033	4.373e-12	258245	-	-	-
rs28369171	Conditional	4:141791907:C:T	4	141791907	T	0.2502	-0.02	0.0036	3.118e-08	248223	-0.020468	0.00360081	1.31363e-08
rs35791340	Lead	5:1057960:C:T	5	1057960	T	0.8139	-0.0468	0.0042	2.402e-28	225777	-	-	-
rs182271072	Conditional	5:1066400:A:G	5	1066400	A	0.9868	-0.1427	0.0156	5.737e-20	190323	-0.112961	0.0159123	1.25689e-12
rs703752	Lead	5:172659511:A:C	5	172659511	A	0.3599	-0.027	0.0033	2.909e-16	240523	-	-	-
rs55676951	Conditional	5:172640280:A:G	5	172640280	A	0.7423	-0.0249	0.0036	6.536e-12	243417	-0.0235987	0.00360414	5.84443e-11
rs2793411	Lead	6:105709355:A:G	6	105709355	A	0.1337	-0.045	0.0046	1.918e-22	246179	-	-	-
rs144483936	Conditional	6:105585017:A:C	6	105585017	A	0.0644	0.0612	0.0064	2.251e-21	244476	0.0616048	0.00640132	6.34608e-22
rs11153730	Lead	6:118667522:C:T	6	118667522	T	0.5098	-0.0656	0.0031	4.79e-100	250878	-	-	-
rs10457327	Conditional	6:118692152:C:G	6	118692152	C	0.0552	-0.1357	0.0068	1.437e-87	249888	-0.111854	0.00702216	4.00281e-57
rs2356080	Conditional	6:118609174:G:T	6	118609174	T	0.4922	0.0356	0.0053	2.235e-11	85925.8	0.0343348	0.00530999	1.0058e-10
rs9385383	Lead	6:126086290:A:C	6	126086290	A	0.6025	-0.0328	0.0032	3.484e-25	246011	-	-	-
rs579532	Conditional	6:125537930:A:G	6	125537930	A	0.4487	0.0217	0.0031	3.228e-12	253853	0.0220834	0.00310052	1.05993e-12
rs340404	Lead	7:35415792:C:T	7	35415792	T	0.3525	-0.0323	0.0032	2.726e-23	258145	-	-	-
rs2075048	Conditional	7:35280404:C:T	7	35280404	T	0.1597	-0.0279	0.0042	5.309e-11	254930	-0.0267071	0.00420208	2.07509e-10
rs58260819	Lead	8:98854653:C:T	8	98854653	T	0.4106	-0.0373	0.0032	3.947e-31	243424	-	-	-
rs79108755	Conditional	8:98815127:A:G	8	98815127	A	0.2029	0.0389	0.0041	1.615e-21	221920	0.0355493	0.00411216	5.38502e-18
rs72671655	Lead	8:106347897:A:T	8	106347897	A	0.039	0.0902	0.0085	2.611e-26	222787	-	-	-
rs72673787	Conditional	8:106674475:A:G	8	106674475	A	0.1328	0.0297	0.0047	3.115e-10	237218	0.031627	0.00470374	1.77033e-11
rs78502612	Lead	9:109438504:C:T	9	109438504	T	0.8987	0.032	0.0053	2.116e-09	235989	-	-	-
rs80342961	Conditional	9:109438311:C:T	9	109438311	T	0.0218	0.0667	0.0116	1.001e-08	210313	0.0637256	0.0116123	4.07003e-08
rs2074238	Lead	11:2484803:C:T	11	2484803	T	0.0887	-0.2674	0.0064	5.61E-400	180556	-	-	-
rs7948689	Conditional	11:2480464:C:T	11	2480464	T	0.1681	0.1333	0.0042	8.39e-217	243672	0.120875	0.0043343	3.72533e-171
rs11824286	Conditional	11:2472055:C:T	11	2472055	T	0.1285	-0.0773	0.0049	1.511e-55	224228	-0.107954	0.00498634	6.07895e-104
rs200648241	Conditional	11:2493609:G:GGTGT	11	2493609	D	0.0249	0.1879	0.014	3.599e-41	126653	0.0910565	0.0142503	1.66121e-10
rs800346	Conditional	11:2430315:C:T	11	2430315	T	0.1426	-0.075	0.0059	1.973e-37	141656	-0.0411782	0.00595367	4.63177e-12
rs45579540	Conditional	11:2869497:C:T	11	2869497	T	0.9851	0.1393	0.0144	4.903e-22	198216	0.147241	0.0144428	2.09247e-24
rs45477500	Conditional	11:2869452:A:G	11	2869452	A	0.0189	-0.1035	0.0127	4.042e-16	201748	-0.0937174	0.0129315	4.25422e-13
rs34075935	Conditional	11:2868057:A:G	11	2868057	A	0.255	-0.0244	0.0037	3.944e-11	232035	-0.0228204	0.00377384	1.47569e-09
rs81204	Conditional	11:2798305:C:T	11	2798305	T	0.7657	0.0241	0.0038	1.461e-10	232949	0.0254706	0.00380691	2.22209e-11
rs77889556	Lead	11:17498057:A:G	11	17498057	A	0.1731	-0.0308	0.0044	3.342e-12	217762	-	-	-
rs5218	Conditional	11:17409069:A:G	11	17409069	A	0.3055	-0.0225	0.0034	2.656e-11	246046	-0.0201191	0.00342118	4.08433e-09
rs1346	Lead	11:65337251:A:T	11	65337251	A	0.8036	-0.0265	0.004	2.047e-11	238975	-	-	-
rs71457724	Conditional	11:66226524:A:G	11	66226524	A	0.0651	-0.0442	0.0067	4.568e-11	220878	-0.042588	0.00670541	2.13514e-10
rs12300769	Lead	12:110543466:A:G	12	110543466	A	0.2342	0.0387	0.0037	5.934e-26	245717	-	-	-
rs77457517	Conditional	12:110291046:C:T	12	110291046	T	0.9889	-0.08	0.0153	1.854e-07	234869	-0.0899758	0.0153277	4.35372e-09
rs17061696	Lead	13:74511991:C:G	13	74511991	C	0.3722	0.0632	0.0032	1.341e-84	251863	-	-	-
rs17290439	Conditional	13:74564260:A:C	13	74564260	A	0.8917	0.0395	0.005	4.797e-15	249942	0.0277469	0.00503911	3.66431e-08
rs3131597	Lead	15:50828995:A:G	15	50828995	A	0.4516	0.0319	0.0031	1.964e-24	253500	-	-	-
rs79071873	Conditional	15:50883038:A:G	15	50883038	A	0.7706	-0.0383	0.0053	7.001e-13	121500	-0.0322382	0.00533944	1.56273e-09
rs2080512	Lead	16:11692198:G:T	16	11692198	T	0.4605	-0.0749	0.0032	3.28e-124	236706	-	-	-
rs4781083	Conditional	16:11496579:C:T	16	11496579	T	0.3324	0.0198	0.0033	3.208e-09	249728	0.0210715	0.00330068	1.72519e-10
rs4485352	Lead	16:58601410:A:G	16	58601410	A	0.2487	-0.1029	0.0036	2.46e-180	248436	-	-	-
rs4784934	Conditional	16:58459926:A:G	16	58459926	A	0.2773	0.042	0.0035	2.8e-33	245717	0.0375198	0.00356648	6.97874e-26
rs72790229	Conditional	16:58507401:A:G	16	58507401	A	0.3245	0.0263	0.0034	1.291e-14	238137	0.0261575	0.00347408	5.10011e-14
rs146847329	Conditional	16:58655906:A:G	16	58655906	A	0.0129	-0.0951	0.0161	3.193e-09	182831	-0.117794	0.0161327	2.84484e-13
rs12940610	Lead	17:64312463:A:G	17	64312463	A	0.4235	-0.0589	0.0032	7.294e-78	241086	-	-	-
rs12937322	Conditional	17:64308747:C:G	17	64308747	C	0.6794	0.0575	0.0053	3.355e-27	98532.1	0.0520368	0.0054907	2.61048e-21
rs1468572	Lead	17:68411445:C:T	17	68411445	T	0.774	0.0676	0.0038	1.221e-72	238639	-	-	-
rs236591	Conditional	17:68206588:C:T	17	68206588	T	0.5187	-0.0383	0.0031	1.368e-34	251429	-0.0383684	0.00310099	3.66178e-35
rs1805128	Lead	21:35821680:C:T	21	35821680	T	0.0143	0.3798	0.0151	4.84e-140	187169	-	-	-
rs41312993	Conditional	21:35819445:A:G	21	35819445	A	0.9689	-0.1409	0.0097	1.1e-47	212677	-0.156921	0.00981203	1.43586e-57
C. QRS
rsID	Type	CHRPOSID	Chr	Position	EA	EAF	Beta	SE	P-value	Samplesize	Beta Joint	SE Joint	P-Joint
rs436920	Lead	1:6787396:C:G	1	6787396	C	0.6479	-0.019	0.0033	1.079e-08	248869	-	-	-
rs709208	Conditional	1:6272137:A:G	1	6272137	A	0.6795	0.0199	0.0036	3.806e-08	219052	0.0202294	0.00360068	1.92952e-08
rs2298632	Lead	1:23710475:C:T	1	23710475	T	0.5037	-0.0296	0.0033	1.438e-19	227056	-	-	-
rs1210852	Conditional	1:23753533:C:T	1	23753533	T	0.1137	0.038	0.0049	1.559e-14	255502	0.0312323	0.00497828	3.52559e-10
rs4670557	Lead	2:36654580:A:G	2	36654580	A	0.2799	0.0351	0.0035	1.142e-23	250336	-	-	-
rs4670181	Conditional	2:37226903:C:G	2	37226903	C	0.5447	0.0309	0.0031	1.021e-22	259349	0.0301166	0.00310162	2.735e-22
rs41312411	Lead	3:38621237:C:G	3	38621237	C	0.8516	-0.111	0.0044	2.16e-137	252093	-	-	-
rs6801957	Conditional	3:38767315:C:T	3	38767315	T	0.4108	0.0785	0.0032	1.37e-133	248879	0.076966	0.00324018	1.00806e-124
rs9880327	Conditional	3:38682893:A:G	3	38682893	A	0.3104	-0.0748	0.0034	1.59e-105	249408	-0.0538939	0.00356036	9.20686e-52
rs7373065	Conditional	3:38710315:C:T	3	38710315	T	0.0208	-0.2546	0.0119	1.98e-101	213931	-0.179915	0.0123036	2.00492e-48
rs10154914	Conditional	3:38632630:A:T	3	38632630	A	0.191	-0.0813	0.004	3.71e-92	249695	-0.0561277	0.00426504	1.49165e-39
rs55824920	Conditional	3:38659952:C:T	3	38659952	T	0.3347	0.0555	0.0034	1.657e-58	239948	0.0350397	0.00356031	7.43874e-23
rs9851471	Conditional	3:38740690:G:T	3	38740690	T	0.8337	0.0703	0.0058	1.096e-33	132432	0.0595249	0.00582209	1.54837e-24
rs11153730	Lead	6:118667522:C:T	6	118667522	T	0.5094	-0.07	0.0031	3.6e-111	256956	-	-	-
rs368361302	Conditional	6:118993949:A:G	6	118993949	A	0.8351	0.0663	0.0057	3.828e-31	138069	0.0433019	0.00580769	8.92174e-14
rs2356080	Conditional	6:118609174:G:T	6	118609174	T	0.4939	0.0599	0.0053	2.456e-29	87937.8	0.0550405	0.00530814	3.42767e-25
rs4380768	Lead	6:126867351:C:G	6	126867351	C	0.4969	0.027	0.0031	1.085e-17	257309	-	-	-
rs1977141	Conditional	6:126097457:A:G	6	126097457	A	0.3981	-0.0241	0.0032	5.985e-14	251951	-0.0221171	0.00320956	5.54003e-12
rs145598820	Lead	7:35359518:A:G	7	35359518	A	0.0262	0.1354	0.0106	3.261e-37	215535	-	-	-
rs336284	Conditional	7:35293972:A:G	7	35293972	A	0.4695	0.0388	0.0031	6.766e-35	258180	0.0321258	0.00312467	8.5526e-25
rs340398	Conditional	7:35413788:C:T	7	35413788	T	0.6318	-0.0302	0.0032	1.631e-20	259488	-0.047027	0.00342185	5.59812e-43
rs1992806	Conditional	7:35527139:C:T	7	35527139	T	0.7437	0.0318	0.0036	1.848e-18	250232	0.0371796	0.00374561	3.20325e-23
rs714957	Conditional	7:35290247:A:G	7	35290247	A	0.3397	-0.0429	0.0054	1.82e-15	94475.3	-0.0384987	0.00541129	1.12308e-12
rs235396	Conditional	7:35373217:A:T	7	35373217	A	0.614	0.0253	0.0033	7.629e-15	239519	0.0195272	0.00336674	6.63034e-09
rs34044007	Lead	7:107094431:T:TCAAA	7	107094431	D	0.5031	-0.0285	0.0038	7.967e-14	171237	-	-	-
rs62482500	Conditional	7:106975611:C:T	7	106975611	T	0.0428	-0.0603	0.0088	9.223e-12	194856	-0.0490286	0.00898386	4.83126e-08
rs10749053	Lead	10:112576695:C:T	10	112576695	T	0.1431	0.0307	0.0048	2.217e-10	218825	-	-	-
rs10787274	Conditional	10:112497651:C:T	10	112497651	T	0.3307	-0.0188	0.0033	1.956e-08	256503	-0.0190913	0.00330173	7.37236e-09
rs7096151	Lead	10:114506292:A:G	10	114506292	A	0.2579	0.052	0.0036	6.673e-47	249085	-	-	-
rs2296782	Conditional	10:114723857:A:G	10	114723857	A	0.7608	0.0258	0.0038	1.192e-11	235259	0.0256089	0.00380062	1.60508e-11
rs73128080	Lead	12:66062967:A:G	12	66062967	A	0.8435	0.0293	0.0045	5.289e-11	231274	-	-	-
rs7306710	Conditional	12:66376091:C:T	12	66376091	T	0.4839	0.0208	0.0032	6.966e-11	241749	0.0220661	0.00320554	5.82952e-12
rs28637922	Lead	12:110819139:G:T	12	110819139	T	0.3254	0.0291	0.0034	1.392e-17	243600	-	-	-
rs752015	Conditional	12:110069601:C:G	12	110069601	C	0.6916	-0.0232	0.0034	1.411e-11	250739	-0.0234333	0.00340037	5.52477e-12
rs2384407	Lead	12:114789226:A:G	12	114789226	A	0.7321	-0.0584	0.0036	1.822e-60	243003	-	-	-
rs7487237	Conditional	12:115353703:A:G	12	115353703	A	0.2742	-0.0358	0.0035	4.23e-24	253530	-0.0368212	0.00350137	7.2737e-26
rs200415181	Conditional	12:114912962:C:CTCCTTCCTTCCT	12	114912962	D	0.0794	0.0364	0.0072	4.11e-07	163157	0.0405879	0.00720368	1.75734e-08
rs183347579	Lead	14:100204098:A:G	14	100204098	A	0.0388	-0.0588	0.009	5.439e-11	204649	-	-	-
rs941837	Conditional	14:100353135:C:T	14	100353135	T	0.3714	-0.0173	0.0033	1.02e-07	243185	-0.0182808	0.00330336	3.1299e-08
rs58255304	Lead	16:4256755:T:TC	16	4256755	D	0.4881	0.0267	0.0038	2.487e-12	171334	-	-	-
rs4786487	Conditional	16:4440397:C:G	16	4440397	C	0.7372	0.0237	0.0036	6.897e-11	246228	0.0227283	0.00360317	2.82938e-10
rs4614769	Lead	17:12155901:A:G	17	12155901	A	0.5058	0.0226	0.0034	4.305e-11	213944	-	-	-
rs72811292	Conditional	17:12615033:A:G	17	12615033	A	0.8884	-0.033	0.005	6.007e-11	249426	-0.0324672	0.00500109	8.46927e-11
rs8071250	Lead	17:64321567:C:T	17	64321567	T	0.5762	-0.0356	0.0032	9.035e-29	247160	-	-	-
rs12937322	Conditional	17:64308747:C:G	17	64308747	C	0.6761	-0.0423	0.0054	2.7e-15	96771.6	-0.0351509	0.00544697	1.09441e-10
rs1571217	Lead	20:6316526:G:T	20	6316526	T	0.6056	-0.0278	0.0032	8.134e-18	252742	-	-	-
rs1884899	Conditional	20:6572870:A:G	20	6572870	A	0.2273	0.0308	0.0038	6.465e-16	243745	0.0233412	0.00396162	3.8196e-09

## Sheet: Data 7
Supplementary Data 7: Loci associated with JT. A) Previously not reported loci B) Significant known loci (Reported for multi-ancestry meta-analysis only)
Summary statistics shown for lead variants at independent loci for each genome-wide association study meta-analysis. Study level linear regression summary statistics (two-sided) were meta-analysed using METAL, where effect size estimates were weighted using the inverse of the corresponding standard errors. A Bonferroni-corrected threshold for multiple testing (P<5×10−8) was used to declare genome…
A. Previously not reported loci
Ancestry
Multi-ancestry	Lead variant rsID	CHRPOSID	Nearest transcript	Chr	Position	EA	OA	EAF	Beta	SE	P-value	Beta (ms)	Het I2	Sample size	European P-value	European Sample size
Previously not reported	rs2503715	1:2144107:A:G	C1orf86:AL590822.1:RP11-181G12.4	1	2144107	A	G	0.1292	0.0618	0.0049	4.569e-36	1.1888	34.2	242101	9.826e-36	201514
	rs284243	1:10705880:A:G	CASZ1:RP4-734G22.3	1	10705880	A	G	0.7753	-0.0201	0.0036	1.829e-08	-0.4033	0	251012	4.432e-08	210425
	rs945416	1:16344402:A:G	HSPB7	1	16344402	A	G	0.5882	-0.0215	0.0029	1.247e-13	-0.3875	0	251452	4.814e-11	210865
	rs72692233	1:51485823:C:T	MIR4421	1	51485823	T	C	0.9794	-0.0815	0.0109	8.995e-14	-1.4775	0	248903	4.077e-12	210879
	rs11102093	1:110901129:A:G	SLC16A4	1	110901129	A	G	0.9128	-0.0316	0.0053	1.828e-09	-0.5924	0	250660	7.149e-08	210821
	rs34119223	1:112462949:T:TCC	KCND3	1	112462949	T	TCC	0.2487	0.0327	0.004	3.344e-16	0.571	11.3	185765	2.341e-15	145751
	rs3894771	1:150789961:A:T	ARNT	1	150789961	A	T	0.5455	0.0191	0.003	1.177e-10	0.3397	2.2	250176	1.23e-10	209589
	rs4364874	1:154167788:A:C	TPM3	1	154167788	A	C	0.5715	-0.0201	0.0029	4.192e-12	-0.3853	0	251465	4.615e-10	210878
	rs6699943	1:182355320:C:T	GLUL	1	182355320	T	C	0.9701	0.0661	0.0104	2.23e-10	1.2406	0	250692	3.928e-07	210853
	rs7540968	1:212239485:C:T	DTL	1	212239485	T	C	0.6009	0.0236	0.003	1.543e-15	0.4535	0	251454	1.624e-14	210867
	rs3738685	1:228556788:C:T	OBSCN	1	228556788	T	C	0.359	-0.0198	0.003	4.032e-11	-0.3749	5	248732	2.764e-11	208145
	rs11894252	2:46533376:C:T	EPAS1	2	46533376	T	C	0.4283	-0.0205	0.0029	1.264e-12	-0.3534	0	251467	7.623e-09	210880
	rs3755189	2:64881997:A:G	SERTAD2	2	64881997	A	G	0.4289	0.0174	0.0031	1.656e-08	0.2925	0	244627	3.873e-08	204040
	rs7608165	2:74202473:C:T	DGUOK-AS1	2	74202473	T	C	0.6753	0.0183	0.0033	2e-08	0.3549	0.4	249132	1.143e-06	208545
	rs11126983	2:85429198:A:G	TCF7L1	2	85429198	A	G	0.2832	0.0203	0.0032	3.503e-10	0.3956	10.7	251417	1.602e-08	210830
	rs186606513	2:97482001:A:G	CNNM3	2	97482001	A	G	0.0229	-0.0728	0.0119	8.324e-10	-1.3857	0	243571	1.319e-09	207720
	rs2971871	2:234379086:C:T	DGKD	2	234379086	T	C	0.1955	-0.0237	0.0036	4.631e-11	-0.4331	0	251442	3.421e-09	210855
	rs476778	3:21975294:A:C	ZNF385D	3	21975294	A	C	0.8456	0.0316	0.0041	6.72e-15	0.5592	0	251412	2.204e-12	210825
	rs73032363	3:24472866:A:G	THRB	3	24472866	A	G	0.7125	-0.0194	0.0032	9.538e-10	-0.356	13.6	251076	8.723e-10	210489
	rs3755652	3:27472936:C:T	SLC4A7	3	27472936	T	C	0.2464	0.0196	0.0034	7.024e-09	0.3231	18.8	245279	5.875e-09	204692
	rs2612013	3:53744982:A:G	CACNA1D	3	53744982	A	G	0.6901	0.0194	0.0031	5.72e-10	0.3452	0	250689	3.195e-08	210102
	rs10866000	3:56705331:C:T	FAM208A	3	56705331	T	C	0.279	0.0265	0.0032	1.604e-16	0.5018	1.1	251351	6.208e-14	210764
	rs60438183	3:69880729:C:T	MITF	3	69880729	T	C	0.2036	-0.0419	0.0036	1.211e-31	-0.7757	0	250949	7.513e-28	210362
	rs7430029	3:149986210:C:T	RP11-483E7.1	3	149986210	T	C	0.8622	-0.0292	0.0045	1.019e-10	-0.5135	0	242835	4.085e-12	202248
	rs13066590	3:187994552:C:G	LPP	3	187994552	C	G	0.5426	0.0167	0.0029	6.957e-09	0.2789	23.5	250873	1.061e-07	210286
	rs34411702	4:6835635:A:G	KIAA0232	4	6835635	A	G	0.1445	-0.0246	0.0043	1.182e-08	-0.4868	0	251077	2.053e-08	210490
	rs10009824	4:83926921:A:C	LIN54	4	83926921	A	C	0.4509	-0.0224	0.0029	2.754e-14	-0.4188	0	251342	3.482e-12	210755
	rs11430180	4:89227723:G:GT	RP11-10L7.1	4	89227723	G	GT	0.5311	-0.0195	0.0035	1.895e-08	-0.3528	0	180717	1.487e-06	141624
	rs62314976	4:114385676:C:T	CAMK2D	4	114385676	T	C	0.3799	0.0166	0.003	2.092e-08	0.2731	12.7	251311	1.249e-06	210724
	rs1318787	4:141901704:A:G	RNF150	4	141901704	A	G	0.3091	0.02	0.0031	1.297e-10	0.407	5	251270	4.373e-12	210683
	rs78243103	4:174581749:A:G	RANP6	4	174581749	A	G	0.0484	0.0565	0.0083	8.032e-12	1.0652	0	251377	1.357e-08	210790
	rs2898028	5:57027642:A:G	RP11-772C9.1	5	57027642	A	G	0.1956	-0.0397	0.0037	5.959e-27	-0.7646	2.5	251465	6.904e-25	210878
	rs329124	5:133865452:A:G	JADE2	5	133865452	A	G	0.5621	-0.0186	0.0029	1.104e-10	-0.3549	16.4	251458	4.75e-10	210871
	rs114471407	5:179045767:C:T	HNRNPH1	5	179045767	T	C	0.0077	0.1638	0.0188	3.449e-18	2.9508	0.4	230928	6.928e-19	194940
	rs11243168	6:7419922:C:T	RIOK1	6	7419922	T	C	0.525	0.0187	0.0029	1.302e-10	0.3422	0	248479	9.753e-08	207892
	rs34969716	6:18210109:A:G	KDM1B	6	18210109	A	G	0.2926	-0.0452	0.0035	6.343e-39	-0.8363	16.4	246586	1.989e-37	205999
	rs6909393	6:34673496:A:G	RP11-140K17.3	6	34673496	A	G	0.1367	-0.0255	0.0044	6.658e-09	-0.497	0	251467	2.971e-06	210880
	rs1977141	6:126097457:A:G	NCOA7	6	126097457	A	G	0.4018	0.0305	0.0029	1.107e-25	0.5941	0	251281	4.115e-25	210694
	rs2627230	6:134379869:A:T	SLC2A12	6	134379869	A	T	0.5857	0.0244	0.0031	6.307e-15	0.4742	2.4	244196	1.725e-12	203609
	rs206705	6:164528867:A:T	RP1-155D22.1	6	164528867	A	T	0.2983	-0.0272	0.0032	1.261e-17	-0.5189	20.7	251334	2.455e-18	210747
	rs10246865	7:30251254:C:T	AC007036.6	7	30251254	T	C	0.7926	-0.0388	0.0067	8.515e-09	-0.7234	0	232251	3.723e-06	191664
	rs340395	7:35411626:C:G	AC009531.2	7	35411626	C	G	0.3941	-0.0307	0.0029	9.387e-26	-0.5349	15.5	251352	1.199e-22	210765
	rs112971917	7:40126558:C:T	CDK13	7	40126558	T	C	0.8657	0.0335	0.0042	2.349e-15	0.6428	0	251391	5.507e-15	210804
	rs1034809	7:95051652:A:G	PON2	7	95051652	A	G	0.2422	-0.0264	0.0033	2.881e-15	-0.4913	5.5	251183	3.404e-11	210596
	rs7806537	7:100064719:A:G	TSC22D4	7	100064719	A	G	0.6304	-0.0188	0.003	5.08e-10	-0.3635	0	251467	1.19e-08	210880
	rs4275157	7:112101443:C:T	IFRD1	7	112101443	T	C	0.4949	0.0164	0.0028	7.937e-09	0.3162	0	251404	2.945e-07	210817
	rs1005435	7:157205618:A:G	DNAJB6	7	157205618	A	G	0.5886	-0.0169	0.003	2.39e-08	-0.3326	0	244199	1.87e-07	203612
	rs4875925	8:2004704:C:T	MYOM2	8	2004704	T	C	0.2436	-0.0193	0.0034	1.131e-08	-0.3469	0	246675	3.382e-08	206088
	rs34962960	8:11594597:A:G	GATA4	8	11594597	A	G	0.437	0.0291	0.0031	9.917e-21	0.5256	0	243454	2.157e-20	202867
	rs78078655	9:34994171:C:T	DNAJB5	9	34994171	T	C	0.0075	0.1124	0.0199	1.58e-08	2.0277	0	232789	4.504e-09	196509
	rs56040923	9:72386105:A:G	PTAR1	9	72386105	A	G	0.3513	0.021	0.0031	7.114e-12	0.3883	0	246914	5.594e-11	206327
	rs356131	9:97567327:A:G	C9orf3	9	97567327	A	G	0.4061	0.0313	0.003	3.117e-26	0.5481	0	246905	1.269e-20	206318
	rs78502612	9:109438504:C:T	RP11-308N19.4	9	109438504	T	C	0.9011	0.0287	0.0051	1.513e-08	0.5409	0	246160	2.116e-09	206321
	rs146042014	10:18629941:A:G	CACNB2	10	18629941	A	G	0.0069	0.1434	0.0204	2.224e-12	2.8953	0	234719	1.96e-11	197263
	rs4948721	10:43854771:C:G	FXYD4	10	43854771	C	G	0.3761	0.0203	0.0031	5.206e-11	0.3686	0	240770	7.203e-11	210080
	rs4838500	10:50542222:C:T	C10orf71	10	50542222	T	C	0.1706	-0.0215	0.0039	3.064e-08	-0.3897	9.2	237705	1.498e-07	207015
	rs1658323	10:80874523:C:T	ZMIZ1	10	80874523	T	C	0.3661	-0.02	0.0032	3.603e-10	-0.3805	0	241285	4.916e-09	210595
	rs112204156	10:91278458:A:T	SLC16A12	10	91278458	A	T	0.0448	0.0643	0.0077	6.331e-17	1.1883	0	239925	2.481e-16	209235
	rs1247144	10:120411926:A:C	TOMM22P5	10	120411926	A	C	0.4913	0.0176	0.003	2.638e-09	0.3407	25.3	241223	2.627e-08	210533
	rs307211	11:13521274:G:T	PTH	11	13521274	T	G	0.174	0.0279	0.0039	1.61e-12	0.502	0	241554	9.599e-09	210864
	rs985136	11:17497794:C:G	ABCC8	11	17497794	C	G	0.501	0.0224	0.0031	1.103e-12	0.3972	19.3	239934	4.935e-12	209244
	rs7927901	11:30476363:A:G	MPPED2	11	30476363	A	G	0.7971	0.0232	0.0036	1.745e-10	0.4253	26.5	241487	8.408e-10	210797
	rs1346	11:65337251:A:T	SSSCA1-AS1	11	65337251	A	T	0.8092	-0.027	0.0038	9.452e-13	-0.4693	0	241339	2.047e-11	210649
	rs76382809	12:120671647:C:T	PXN	12	120671647	T	C	0.0238	-0.0752	0.0109	4.722e-12	-1.3084	0	229922	4.753e-11	202166
	rs1324007	13:47245318:C:T	LRCH1	13	47245318	T	C	0.6494	-0.0242	0.0031	2.765e-15	-0.4534	19.5	238831	7.28e-15	208141
	rs9549705	13:113888425:C:T	CUL4A	13	113888425	T	C	0.7671	0.0303	0.0035	6.797e-18	0.5295	1	238851	7.426e-16	208161
	rs11625557	14:34712907:C:T	LOC102724945	14	34712907	T	C	0.702	-0.0181	0.0032	1.269e-08	-0.3629	28.8	238873	4.36e-07	208183
	rs2884345	14:53323211:A:G	FERMT2	14	53323211	A	G	0.6852	-0.0177	0.0032	2.47e-08	-0.3205	0	236140	1.837e-07	205450
	rs4903242	14:75042425:C:T	LTBP2	14	75042425	T	C	0.5078	0.0187	0.003	4.821e-10	0.3486	0	238673	1.155e-09	207983
	rs1958070	14:89838103:A:G	FOXN3	14	89838103	A	G	0.5177	-0.0209	0.003	7.116e-12	-0.3864	4.4	235426	4.749e-10	204736
	rs3743038	15:41694743:C:T	NDUFAF1	15	41694743	T	C	0.3307	0.0206	0.0032	7.318e-11	0.361	0	235989	1.92e-11	205299
	rs4966020	15:99284680:A:G	IGF1R	15	99284680	A	G	0.6189	-0.0215	0.0031	1.731e-12	-0.3969	19.4	235410	2.528e-09	204720
	rs59985111	16:615326:C:T	C16orf11	16	615326	T	C	0.5498	-0.027	0.0031	7.096e-18	-0.5043	0	231446	1.307e-15	200756
	rs1151285	16:54629931:C:T	AC079412.1	16	54629931	T	C	0.8401	-0.0288	0.0041	1.484e-12	-0.5513	0	238728	1.732e-13	208038
	rs4782369	16:88531861:C:G	ZFPM1	16	88531861	C	G	0.3314	0.0231	0.0033	1.471e-12	0.4327	8.4	230682	1.73e-10	199992
	rs11078312	17:2600186:A:G	CLUH	17	2600186	A	G	0.1215	0.0299	0.0049	9.875e-10	0.5665	0	235689	9.378e-09	204999
	rs222847	17:7185417:A:T	SLC2A4	17	7185417	A	T	0.0486	-0.0489	0.0075	7.327e-11	-0.9359	1.3	235487	1.046e-10	206466
	rs4614769	17:12155901:A:G	RP11-471L13.2	17	12155901	A	G	0.4879	-0.03	0.0032	6.402e-21	-0.5291	0.2	237633	4.2e-16	206943
	rs8072677	17:25614043:G:T	RP11-173M1.3	17	25614043	T	G	0.382	-0.0198	0.003	7.087e-11	-0.3732	17.5	238825	3.462e-08	208135
	rs652677	17:26904517:A:C	RP11-192H23.4	17	26904517	A	C	0.2356	-0.0192	0.0035	3.112e-08	-0.3425	0	235859	5.83e-08	205169
	rs10512436	17:30062860:C:G	RNU6-1134P	17	30062860	C	G	0.0763	-0.0322	0.0056	9.28e-09	-0.6265	0	234295	1.105e-07	204674
	rs4795401	17:38067533:A:G	GSDMB	17	38067533	A	G	0.5156	0.0215	0.0029	2.821e-13	0.3712	0	238862	1.546e-11	208172
	rs2848923	18:34226301:A:G	FHOD3	18	34226301	A	G	0.3121	0.0211	0.0032	6.189e-11	0.3974	40.7	236066	2.907e-10	205376
	rs11085015	19:3369572:G:T	NFIC	19	3369572	T	G	0.1964	-0.0311	0.0045	5.65e-12	-0.5974	25.2	203262	1.733e-09	182539
	rs644053	19:7589393:C:G	MCOLN1	19	7589393	C	G	0.6233	0.0183	0.0032	8.593e-09	0.3619	0	231635	3.928e-08	200945
	rs145439349	19:11292839:A:G	KANK2	19	11292839	A	G	0.2696	-0.02	0.0034	5.542e-09	-0.3922	0	238170	1.019e-06	207480
	rs11671130	19:22329455:C:T	RP11-157B13.3	19	22329455	T	C	0.7558	-0.0228	0.0035	4.569e-11	-0.4243	0	238152	5.504e-10	207462
	rs741233	19:46894786:C:T	PPP5C	19	46894786	T	C	0.2942	-0.0238	0.0033	6.21e-13	-0.4179	0	235821	3.48e-13	205131
	rs4802547	19:49572547:C:T	KCNA7	19	49572547	T	C	0.1207	-0.0358	0.0048	8.618e-14	-0.6289	0	233816	1.814e-11	203126
	rs73068914	19:56075451:C:T	CTD-2537I9.5	19	56075451	T	C	0.3195	-0.026	0.0037	3.207e-12	-0.4718	15.9	220943	7.957e-13	190253
	rs2268879	20:25177805:C:T	ENTPD6	20	25177805	T	C	0.4192	-0.0167	0.003	3.156e-08	-0.3078	0	238861	2.53e-08	208171
	rs6087667	20:33651887:A:G	TRPC4AP	20	33651887	A	G	0.8094	-0.0368	0.0037	8.277e-23	-0.667	0	238851	5.429e-20	208161
	rs6019670	20:47810699:C:T	STAU1	20	47810699	T	C	0.2957	-0.0176	0.0032	4.883e-08	-0.3286	14.8	238798	3.862e-07	208108
	rs310618	20:62127121:C:T	EEF1A2	20	62127121	T	C	0.6453	-0.0239	0.0033	4.531e-13	-0.4445	0.9	228774	2.133e-12	198084
	rs11910232	21:40643047:C:T	BRWD1	21	40643047	T	C	0.4468	0.0183	0.003	7.581e-10	0.3439	0	238766	2.481e-09	208076
	rs196067	22:38853677:C:T	KCNJ4	22	38853677	T	C	0.6368	0.0288	0.0031	4.139e-20	0.5352	0	234144	1.444e-18	203454
	rs55891214*	23:8885212:A:G	FAM9B	23	8885212	A	G	0.7395	0.033	0.0051	9.204e-11	0.598	43.3	59279	4.035e-11	50915
European	Lead variant rsID	Lead variant	Nearest transcript	Chr	Position	EA	OA	EAF	Beta	SE	P-value	Beta (ms)	Het I2	Sample size	Multi-ancestry P- value	Multi-ancestry sample size
Previously not reported	rs2503715	1:2144107:A:G	C1orf86:AL590822.1:RP11-181G12.4	1	2144107	A	G	0.1343	0.0649	0.0052	9.826e-36	1.2373	40.4	201514	4.569e-36	242101
	rs284295	1:10712097:A:G	CASZ1:RP4-734G22.3	1	10712097	A	G	0.8083	-0.0218	0.004	4.41e-08	-0.4368	0	210359	4.711e-08	250946
	rs1763604	1:16339772:C:G	HSPB7	1	16339772	C	G	0.4141	0.0211	0.0032	2.349e-11	0.372	0	210787	2.329e-13	251374
	rs116760613	1:51490709:A:G	MIR4421	1	51490709	A	G	0.0216	0.0787	0.0112	2.469e-12	1.4083	0	210878	2.603e-12	250396
	rs11102102	1:110961645:G:T	LAMTOR5-AS1	1	110961645	T	G	0.0666	0.0345	0.0063	4.841e-08	0.6379	0	210769	2.359e-09	251356
	rs34119223	1:112462949:T:TCC	KCND3	1	112462949	T	TCC	0.2651	0.0338	0.0043	2.341e-15	0.5764	27.6	145751	3.344e-16	185765
	rs1136774	1:150738197:C:T	CTSS	1	150738197	T	C	0.5415	0.0203	0.0031	9.038e-11	0.3518	0	207064	6.977e-10	247651
	rs4364874	1:154167788:A:C	TPM3	1	154167788	A	C	0.5497	-0.0193	0.0031	4.615e-10	-0.3679	0	210878	4.192e-12	251465
	rs11119840	1:212246168:C:T	DTL	1	212246168	T	C	0.4917	-0.0244	0.0031	4.741e-15	-0.4552	0	210821	3.054e-15	251408
	rs55756479	1:228551984:A:G	OBSCN	1	228551984	A	G	0.3774	-0.0213	0.0032	2.407e-11	-0.4038	20.8	210826	6.095e-11	251413
	rs17034950	2:46538794:A:G	EPAS1	2	46538794	A	G	0.3009	-0.0208	0.0034	1.102e-09	-0.3464	0	210666	1.617e-09	251253
	rs12466865	2:64882414:C:T	SERTAD2	2	64882414	T	C	0.3602	0.0189	0.0034	3.156e-08	0.334	0	207082	4.399e-08	247669
	rs11126983	2:85429198:A:G	TCF7L1	2	85429198	A	G	0.2964	0.0192	0.0034	1.602e-08	0.3727	0	210830	3.503e-10	251417
	rs186606513	2:97482001:A:G	CNNM3	2	97482001	A	G	0.0237	-0.074	0.0122	1.319e-09	-1.4009	0	207720	8.324e-10	243571
	rs2971872	2:234379083:C:G	DGKD	2	234379083	C	G	0.7976	0.0232	0.0039	1.696e-09	0.4219	0	210853	2.38e-10	251440
	rs476778	3:21975294:A:C	ZNF385D	3	21975294	A	C	0.8632	0.0317	0.0045	2.204e-12	0.5441	0	210825	6.72e-15	251412
	rs73032373	3:24475162:C:T	THRB	3	24475162	T	C	0.7046	-0.021	0.0034	6.555e-10	-0.3842	18.5	210479	1.175e-09	251066
	rs3755652	3:27472936:C:T	SLC4A7	3	27472936	T	C	0.2571	0.0209	0.0036	5.875e-09	0.3392	14.4	204692	7.024e-09	245279
	rs11720848	3:53783697:A:G	CACNA1D	3	53783697	A	G	0.2382	-0.0214	0.0037	4.669e-09	-0.3386	0	206969	6.03e-10	247556
	rs6762851	3:56686329:C:T	FAM208A	3	56686329	T	C	0.6465	-0.0244	0.0032	4.845e-14	-0.4588	0	210847	6.447e-14	251434
	rs62253177	3:69906267:C:T	MITF	3	69906267	T	C	0.8114	0.0446	0.004	8.869e-29	0.8299	0	210274	2.286e-30	250861
	rs7430029	3:149986210:C:T	RP11-483E7.1	3	149986210	T	C	0.8593	-0.0332	0.0048	4.085e-12	-0.5746	0	202248	1.019e-10	242835
	rs66514314	4:6827238:C:T	KIAA0232	4	6827238	T	C	0.143	-0.0263	0.0047	1.768e-08	-0.5091	0	210472	1.617e-08	251059
	rs13147892	4:83864227:A:G	LIN54	4	83864227	A	G	0.5665	0.0225	0.0032	1.178e-12	0.4111	0	210856	2.787e-13	251443
	rs1318787	4:141901704:A:G	RNF150	4	141901704	A	G	0.3118	0.0232	0.0033	4.373e-12	0.4682	0	210683	1.297e-10	251270
	rs17360371	4:152565374:C:T†	FAM160A1	4	152565374	T	C	0.3321	-0.0181	0.0033	4.943e-08	-0.3394	0.1	210842	1.188e-06	251429
	rs6818919	4:174622928:A:C	RANP6	4	174622928	A	C	0.9716	-0.0591	0.0097	9.807e-10	-1.0324	0	210838	2.659e-10	251104
	rs2898028	5:57027642:A:G	RP11-772C9.1	5	57027642	A	G	0.2039	-0.0398	0.0039	6.904e-25	-0.7584	0	210878	5.959e-27	251465
	rs329122	5:133864599:A:G	JADE2	5	133864599	A	G	0.4227	0.0197	0.0031	3.165e-10	0.3745	27.2	210879	1.818e-10	251466
	rs114471407	5:179045767:C:T	HNRNPH1	5	179045767	T	C	0.008	0.1725	0.0194	6.928e-19	3.0642	0	194940	3.449e-18	230928
	rs34969716	6:18210109:A:G	KDM1B	6	18210109	A	G	0.3067	-0.0467	0.0037	1.989e-37	-0.8532	15.4	205999	6.343e-39	246586
	rs6905441	6:22113027:C:T†	CASC15	6	22113027	T	C	0.5699	-0.0183	0.0032	9.014e-09	-0.3086	5.3	209881	6.109e-08	250468
	rs12208103	6:107442431:C:T	BEND3	6	107442431	T	C	0.3886	-0.02	0.0033	2.367e-09	-0.3716	25.5	208933	1.077e-09	249520
	rs9385383	6:126086290:A:C	HEY2	6	126086290	A	C	0.6025	-0.0328	0.0032	3.484e-25	-0.6257	0	210858	3.609e-25	251445
	rs2627230	6:134379869:A:T	SLC2A12	6	134379869	A	T	0.609	0.024	0.0034	1.725e-12	0.466	10.4	203609	6.307e-15	244196
	rs206705	6:164528867:A:T	RP1-155D22.1	6	164528867	A	T	0.3042	-0.0297	0.0034	2.455e-18	-0.5559	19.5	210747	1.261e-17	251334
	rs340404	7:35415792:C:T	AC009531.2	7	35415792	T	C	0.3525	-0.0323	0.0032	2.726e-23	-0.5525	7.7	210600	1.417e-25	251187
	rs17538230	7:40127304:C:T	CDK13	7	40127304	T	C	0.1384	-0.0352	0.0045	5.495e-15	-0.6724	0.8	210807	2.373e-15	251394
	rs13226149	7:95025600:A:G	PON1:PON3	7	95025600	A	G	0.2665	-0.0239	0.0036	2.044e-11	-0.416	6	204692	1.186e-14	245279
	rs73161745	7:99893765:C:T	SPDYE3	7	99893765	T	C	0.2902	0.0221	0.0035	5.077e-10	0.416	0	210258	3.368e-09	250845
	rs13243790	7:101666868:C:T	CUX1	7	101666868	T	C	0.7077	-0.0216	0.0034	2.035e-10	-0.3986	9.9	210837	8.87e-09	251424
	rs3095024	7:112115083:A:G	IFRD1	7	112115083	A	G	0.31	0.0186	0.0034	3.082e-08	0.3416	8.9	210814	4.409e-08	251401
	rs6558582	8:1982626:C:T	RP11-1049H7.2	8	1982626	T	C	0.714	0.02	0.0035	8.275e-09	0.3539	0	205280	3.479e-07	245867
	rs2409799	8:11435927:C:G	LINC00208	8	11435927	C	G	0.5219	0.0316	0.0034	4.284e-21	0.589	0	206317	2.977e-17	246904
	rs78078655	9:34994171:C:T	DNAJB5	9	34994171	T	C	0.0077	0.1205	0.0206	4.504e-09	2.1581	2.8	196509	1.58e-08	232789
	rs56040923	9:72386105:A:G	PTAR1	9	72386105	A	G	0.3605	0.0214	0.0033	5.594e-11	0.3921	0	206327	7.114e-12	246914
	rs35487382	9:97585788:A:G	C9orf3	9	97585788	A	G	0.5746	-0.0295	0.0032	1.022e-20	-0.5126	0	206333	8.436e-26	246920
	rs78502612	9:109438504:C:T	RP11-308N19.4	9	109438504	T	C	0.8987	0.032	0.0053	2.116e-09	0.5965	0	206321	1.513e-08	246160
	rs146042014	10:18629941:A:G	CACNB2	10	18629941	A	G	0.0071	0.1407	0.021	1.96e-11	2.8026	0	197263	2.224e-12	234719
	rs4948721	10:43854771:C:G	FXYD4	10	43854771	C	G	0.3829	0.0211	0.0032	7.203e-11	0.3743	0	210080	5.206e-11	240770
	rs1765880	10:80873242:C:T	ZMIZ1	10	80873242	T	C	0.3793	-0.0191	0.0033	4.499e-09	-0.3725	0	210821	4.471e-10	241511
	rs113830231	10:91267794:A:C	SLC16A12	10	91267794	A	C	0.0442	0.0664	0.0079	3.85e-17	1.2155	0.4	209258	1.533e-16	239948
	rs147879036	10:109698185:A:G†	LINC01435	10	109698185	A	G	0.0011	1.1784	0.2073	1.317e-08	24.1346	0	105582	0.4481	133315
	rs4752183	10:120398369:G:T	TOMM22P5	10	120398369	T	G	0.4368	0.0178	0.0031	1.404e-08	0.3291	23	209637	2.642e-09	240327
	rs307211	11:13521274:G:T	PTH	11	13521274	T	G	0.1493	0.025	0.0043	9.599e-09	0.4439	0	210864	1.61e-12	241554
	rs77889556	11:17498057:A:G	ABCC8	11	17498057	A	G	0.1731	-0.0308	0.0044	3.342e-12	-0.5789	0	210011	1.732e-11	240701
	rs11605215	11:30443248:A:G	MPPED2	11	30443248	A	G	0.1991	-0.0242	0.0039	7.146e-10	-0.4567	32.9	207949	2.312e-10	238639
	rs1346	11:65337251:A:T	SSSCA1-AS1	11	65337251	A	T	0.8036	-0.0265	0.004	2.047e-11	-0.467	0	210649	9.452e-13	241339
	rs76382809	12:120671647:C:T	PXN	12	120671647	T	C	0.0244	-0.0732	0.0111	4.753e-11	-1.2708	0	202166	4.722e-12	229922
	rs9549705	13:113888425:C:T	CUL4A	13	113888425	T	C	0.7702	0.0298	0.0037	7.426e-16	0.5273	0.8	208161	6.797e-18	238851
	rs4903242	14:75042425:C:T	LTBP2	14	75042425	T	C	0.5272	0.0191	0.0031	1.155e-09	0.3548	1.9	207983	4.821e-10	238673
	rs1958070	14:89838103:A:G	FOXN3	14	89838103	A	G	0.5089	-0.0199	0.0032	4.749e-10	-0.3706	6.7	204736	7.116e-12	235426
	rs61987024	14:91073248:C:G	TTC7B	14	91073248	C	G	0.9263	-0.0371	0.0067	2.44e-08	-0.7041	19.3	205500	1.422e-08	235442
	rs316605	15:41771591:A:G	RTF1	15	41771591	A	G	0.3269	0.0227	0.0034	1.343e-11	0.4019	0	205131	7.38e-11	235821
	rs2312239	15:99305855:A:G	IGF1R	15	99305855	A	G	0.7142	-0.0221	0.0036	8.285e-10	-0.4342	0	201041	9.509e-11	221055
	rs59985111	16:615326:C:T	C16orf11	16	615326	T	C	0.5497	-0.0264	0.0033	1.307e-15	-0.4897	0	200756	7.096e-18	231446
	rs1151285	16:54629931:C:T	AC079412.1	16	54629931	T	C	0.8604	-0.0331	0.0045	1.732e-13	-0.6361	0	208038	1.484e-12	238728
	rs12935117	16:88533678:G:T	ZFPM1	16	88533678	T	G	0.3173	0.0226	0.0035	1.046e-10	0.4329	19.3	199606	2.554e-12	230296
	rs11078312	17:2600186:A:G	CLUH	17	2600186	A	G	0.1151	0.03	0.0052	9.378e-09	0.5725	0	204999	9.875e-10	235689
	rs222847	17:7185417:A:T	SLC2A4	17	7185417	A	T	0.0496	-0.0492	0.0076	1.046e-10	-0.9378	2.7	206466	7.327e-11	235487
	rs4614769	17:12155901:A:G	RP11-471L13.2	17	12155901	A	G	0.5059	-0.0275	0.0034	4.2e-16	-0.4819	0	206943	6.402e-21	237633
	rs8071107	17:17607317:C:T†	RAI1	17	17607317	T	C	0.3399	0.0183	0.0033	2.732e-08	0.3695	10.5	208160	2.534e-07	238850
	rs8072677	17:25614043:G:T	RP11-173M1.3	17	25614043	T	G	0.3881	-0.0177	0.0032	3.462e-08	-0.3355	22.2	208135	7.087e-11	238825
	rs56145710	17:30060336:C:G	RNU6-1134P	17	30060336	C	G	0.9223	0.0323	0.0059	3.709e-08	0.632	15.1	208104	5.203e-08	237725
	rs7359623	17:38049589:C:T	GSDMB	17	38049589	T	C	0.5062	-0.0223	0.0031	1.305e-12	-0.3828	0	203166	4.719e-13	233856
	rs3830585	17:40475650:G:GA	STAT3	17	40475650	G	GA	0.796	-0.0297	0.0048	6.545e-10	-0.5074	24.8	142874	4.486e-13	172991
	rs4239142	17:42205876:A:G	HDAC5	17	42205876	A	G	0.2634	-0.0245	0.0035	4.224e-12	-0.4602	0	208183	4.857e-12	238873
	rs617207	18:34244842:A:G	FHOD3	18	34244842	A	G	0.2762	0.0223	0.0035	1.991e-10	0.4087	33.4	208016	1.87e-10	238706
	rs11085015	19:3369572:G:T	NFIC	19	3369572	T	G	0.195	-0.0285	0.0047	1.733e-09	-0.5523	19.5	182539	5.65e-12	203262
	rs644053	19:7589393:C:G	MCOLN1	19	7589393	C	G	0.62	0.0184	0.0034	3.928e-08	0.367	8.4	200945	8.593e-09	231635
	rs4372816	19:22328376:A:G	RP11-157B13.3	19	22328376	A	G	0.7555	-0.0228	0.0037	5.307e-10	-0.4207	3.3	207472	5.195e-11	238162
	rs62136106	19:46868385:A:G	PPP5C	19	46868385	A	G	0.6979	0.0248	0.0034	3.126e-13	0.4278	1.7	208026	8.393e-13	238716
	rs112924105	19:49581510:C:T	RN7SL708P	19	49581510	T	C	0.9021	0.037	0.0054	8.015e-12	0.6503	0	206512	3.08e-13	237202
	rs11668147	19:56075999:C:G	ZNF579	19	56075451	T	C	0.3046	-0.0284	0.004	7.957e-13	0.5206	27.5	190253	4.047e-12	220936
	rs2268879	20:25177805:C:T	ENTPD6	20	25177805	T	C	0.4133	-0.0179	0.0032	2.53e-08	-0.3311	0	208171	3.156e-08	238861
	rs6120819	20:33653038:C:T	TRPC4AP	20	33653038	T	C	0.8064	-0.0365	0.004	3.916e-20	-0.6624	0	208160	9.864e-23	238850
	rs71936838	20:47831066:A:AAC	DDX27	20	47831066	A	AAC	0.7598	0.0274	0.0048	8.43e-09	0.4516	23.7	138699	5.937e-08	167895
	rs6061512	20:60976929:A:G	CABLES2	20	60976929	A	G	0.227	-0.0214	0.0038	1.92e-08	-0.4135	0	199732	1.027e-08	230422
	rs310618	20:62127121:C:T	EEF1A2	20	62127121	T	C	0.6763	-0.0248	0.0035	2.133e-12	-0.4617	13.3	198084	4.531e-13	228774
	rs4818008	21:40611442:A:T	BRWD1	21	40611442	A	T	0.3593	0.0209	0.0033	3.247e-10	0.4092	5.5	208026	8.95e-10	238716
	rs138410	22:38859011:A:T	KDELR3	22	38859011	A	T	0.356	-0.0296	0.0034	9.77e-19	-0.5478	0	206515	5.284e-20	237205
	rs55891214*	23:8885212:A:G	FAM9B	23	8885212	A	G	0.7308	0.0359	0.0054	4.035e-11	0.6486	49.3	50915	9.204e-11	59279
African	Lead variant rsID	Lead variant	Nearest transcript	Chr	Position	EA	OA	EAF	Beta	SE	P-value	Beta (ms)	Het I2	Sample size	Multi-ancestry P-value	Multi-ancestry sample size
Previously not reported	rs4867551	5:28449012:C:T†	LSP1P3	5	28449012	T	C	0.8731	-0.099	0.017	6.02e-09	-1.9382	0	16814	0.727	251457
	rs113723004	6:55914449:C:T†	COL21A1	6	55914449	T	C	0.0847	-0.1278	0.0216	3.318e-09	-2.4848	0	16814	1.082e-05	142381
	rs570516	9:88530006:C:T†	NAA35	9	88530006	T	C	0.2243	0.0818	0.0142	8.159e-09	1.5713	0	16814	0.0463	240750
	rs2465363	11:42064674:A:C†	RP11-148I19.1	11	42064674	A	C	0.2283	0.0856	0.0156	3.957e-08	1.2172	0	12804	0.7917	235252
Hispanic/Latino	Lead variant rsID	Lead variant	Nearest transcript	Chr	Position	EA	OA	EAF	Beta	SE	P-value	Beta (ms)	Het I2	Sample size	Multi-ancestry P-value	Multi-ancestry sample size
Previously not reported	rs184583792	7:127942583:C:T†	MGC27345	7	127942583	T	C	0.0013	-1.2147	0.2028	2.122e-09	-22.7489	41.1	16563	2.306e-05	113788
B. Previously reported loci
Multi-ancestry	Lead variant rsID	CHRPOSID	Previously reported gene	Chr	Position	EA	OA	EAF	Beta	SE	P-value	Beta (ms)	Het I2	Sample size	European P-value	European Sample size
	rs846111	1:6279370:C:G	RNF207	1	6279370	C	G	0.262	0.1039	0.0034	1.64e-202	1.9642	50.3	241005	1.16e-191	200418
	rs2298632	1:23710475:C:T	TCEA3	1	23710475	T	C	0.4821	0.0527	0.003	1.009e-69	0.9903	17.2	245277	3.231e-61	204690
	rs116015634	1:41250961:C:T	KCNQ4	1	41250961	T	C	0.0197	-0.1706	0.0117	1.571e-48	-3.0748	8.4	244459	7.888e-50	206435
	rs72677052	1:66984572:A:G	SGIP1	1	66984572	A	G	0.2209	0.0314	0.0035	1.056e-19	0.5865	18.4	251364	5.119e-19	210777
	rs12143842	1:162033890:C:T	NOS1AP	1	162033890	T	C	0.2451	0.202	0.0033	1.27E-794	3.867	82.1	244818	1.82E-740	204231
	rs1591734	1:169271902:C:T	DPT/ATP1B1	1	169271902	T	C	0.1432	-0.097	0.0041	1.01e-123	-1.762	31	251437	1.29e-114	210850
	rs11240565	1:205722958:C:T	NUCKS1	1	205722958	T	C	0.3855	-0.0218	0.0029	7.517e-14	-0.3928	26.7	251350	9.916e-14	210763
	rs10490255	2:40738240:C:T	SLC8A1	2	40738240	T	C	0.9125	0.0838	0.006	2.87e-44	1.6092	21.9	251110	2.59e-26	210523
	rs35717017	2:174888351:G:T	SP3	2	174888351	T	G	0.198	0.0428	0.0038	8.618e-30	0.7576	0	247343	6.123e-29	206756
	rs66677602	2:179611711:A:C	TTN-CCDC141	2	179611711	A	C	0.0631	0.0801	0.0065	6.494e-35	1.4514	1.1	251462	2.231e-30	210875
	rs4673904	2:201163454:A:T	SPATS2L	2	201163454	A	T	0.6163	-0.0248	0.0029	3.344e-17	-0.4668	16.3	251456	2.767e-17	210869
	rs35394392	2:220500830:C:G	SLC4A3	2	220500830	C	G	0.2132	0.0491	0.0036	1.568e-42	0.9495	27.3	248284	1.022e-43	207697
	rs41312411	3:38621237:C:G	SCN5A-SCN10A	3	38621237	C	G	0.8559	0.1233	0.0042	3.09e-193	2.3094	48.7	251385	3.69e-174	210798
	rs67529903	3:46888471:A:G	MYL3	3	46888471	A	G	0.8692	0.029	0.0045	1.056e-10	0.5084	22.4	251464	3.807e-08	210877
	rs73186030	3:122013465:C:T	CASR	3	122013465	T	C	0.1301	-0.0441	0.0043	1.444e-24	-0.8428	23.3	251395	8.137e-24	210808
	rs11924016	3:185307879:A:T	SENP2	3	185307879	A	T	0.6514	-0.0297	0.003	3.523e-23	-0.5645	0	251175	4.023e-23	210588
	rs1706003	3:194299967:G:T	TMEM44	3	194299967	T	G	0.4375	-0.0451	0.0031	3.011e-49	-0.8123	10.7	250814	2.666e-52	210227
	rs1031421	4:72119998:A:G	SLC4A4	4	72119998	A	G	0.2151	0.045	0.0039	6.616e-31	0.8639	16.4	251429	4.054e-27	210842
	rs2276910	4:95129238:C:T	SMARCAD1	4	95129238	T	C	0.398	0.0205	0.003	5.796e-12	0.3942	0	251098	2.833e-10	210511
	rs1598856	4:103446115:A:G	NFKB1	4	103446115	A	G	0.4332	-0.0169	0.0029	5.921e-09	-0.3128	11	248650	9.069e-09	208063
	rs56078134	5:1065683:A:C	SLC12A7	5	1065683	A	C	0.4928	-0.0327	0.0029	4.869e-29	-0.6137	36.6	245486	3.478e-26	204899
	rs2428672	5:128295798:G:T	SLC27A6	5	128295798	T	G	0.7169	-0.0283	0.0037	2.842e-14	-0.5361	29	190135	5.016e-16	150121
	rs17171711	5:137364795:C:T	WNT8A/GFRA3	5	137364795	T	C	0.1665	-0.0395	0.004	3.943e-23	-0.7699	5.5	251407	1.393e-23	210820
	rs77436545	5:172646183:A:G	NKX2-5	5	172646183	A	G	0.1972	0.0314	0.0038	1.431e-16	0.5538	10.6	250814	5.274e-16	210227
	rs1042391	6:16290761:A:T	GMPR	6	16290761	A	T	0.4328	0.0311	0.003	1.283e-25	0.5968	0	250722	2.236e-24	210135
	rs3176326	6:36647289:A:G	CDKN1A	6	36647289	A	G	0.2027	-0.0687	0.0036	3.616e-81	-1.3049	53	251031	3.092e-67	210444
	rs2634854	6:105721866:A:G	BVES	6	105721866	A	G	0.1818	-0.0415	0.004	5.737e-25	-0.775	0.9	247831	1.242e-21	207244
	rs11153730	6:118667522:C:T	SLC35F1/C6orf204/CEP85L	6	118667522	T	C	0.5332	-0.0623	0.0029	2.42e-104	-1.164	36.2	251450	4.79e-100	210863
	rs3807376	7:150658199:C:T	KCNH2	7	150658199	T	C	0.7651	-0.0909	0.0035	7.72e-148	-1.7685	50.7	246735	7.05e-143	206148
	rs4410938	8:71251084:C:T	NCOA2	8	71251084	T	C	0.1046	0.041	0.0048	1.412e-17	0.7561	12.6	246936	4.184e-17	206349
	rs4410873	8:98829573:C:T	LAPTM4B	8	98829573	T	C	0.4245	-0.0359	0.0029	3.531e-34	-0.6474	2.8	246717	3.922e-30	206130
	rs599777	8:103931938:C:G	AZIN1	8	103931938	C	G	0.4191	0.0239	0.003	7.492e-16	0.4381	20.5	246924	3.535e-14	206337
	rs72671655	8:106347897:A:T	ZFPM2	8	106347897	A	T	0.0379	0.0843	0.0081	2.052e-25	1.551	38.2	245496	2.611e-26	206151
	rs10764148	10:38182447:C:G	ZNF37A	10	38182447	C	G	0.4986	-0.0225	0.0029	1.688e-14	-0.4316	0	245272	4.583e-13	210572
	rs4606407	10:75080045:A:G	SYNPO2L	10	75080045	A	G	0.9136	-0.0323	0.0057	1.767e-08	-0.5966	0	238537	5.313e-06	207847
	rs1796765	10:104060529:C:T	GBF1	10	104060529	T	C	0.377	-0.0256	0.003	1.696e-17	-0.4433	0	241557	4.588e-15	210867
	rs7096151	10:114506292:A:G	VTI1A	10	114506292	A	G	0.2909	-0.0411	0.0033	3.508e-35	-0.7383	2.6	241520	2.448e-31	210830
	rs2074238	11:2484803:C:T	KCNQ1	11	2484803	T	C	0.0866	-0.2665	0.0062	5.61E-400	-5.0176	65.8	230412	1.45E-386	199722
	rs174565	11:61591636:C:G	FEN1-FADS2/TMEM258	11	61591636	C	G	0.8384	0.0307	0.0043	1.323e-12	0.5484	22.5	241564	1.749e-09	210874
	rs16920304	12:32992139:C:T	PKP2B	12	32992139	T	C	0.1468	0.0287	0.0042	7.223e-12	0.5098	0	241530	6.53e-12	210840
	rs78341918	12:46199798:C:T	ARID2	12	46199798	T	C	0.9666	0.0911	0.009	3.312e-24	1.6036	27.9	233632	1.175e-22	205505
	rs7978685	12:57103154:C:T	NACA	12	57103154	T	C	0.2681	0.0279	0.0034	1.966e-16	0.5062	0	238769	1.893e-15	208079
	rs12300769	12:110543466:A:G	ATP2A2	12	110543466	A	G	0.2328	0.0397	0.0035	4.076e-30	0.7296	23	238775	5.934e-26	208085
	rs17061696	13:74511991:C:G	KLF12	13	74511991	C	G	0.3666	0.0631	0.0031	1.15e-94	1.1661	29.3	237984	1.341e-84	207294
	rs2273905	14:102974999:C:T	ANKRD9	14	102974999	T	C	0.3407	0.0345	0.0032	5.67e-27	0.6141	14.5	234719	1.227e-25	204029
	rs3098202	15:50838236:C:G	USP50-TRPM7	15	50838236	C	G	0.5403	-0.0336	0.0029	2.993e-30	-0.6082	6.9	238833	4.336e-24	208143
	rs2115630	15:85364516:C:T	ZNF592	15	85364516	T	C	0.4629	0.0243	0.0029	1.326e-16	0.4409	0	238845	1.361e-16	208155
	rs1296720	16:3873642:A:C	CREBBP	16	3873642	A	C	0.8069	-0.0328	0.004	9.522e-17	-0.62	0	237340	1.063e-15	206650
	rs7191330	16:11692658:C:T	LITAF	16	11692658	T	C	0.4566	-0.0753	0.003	1.55e-142	-1.3932	9.2	238737	6.16e-124	208047
	rs30226	16:14405892:A:G	MIR193BHG/MKL2	16	14405892	A	G	0.4527	0.0324	0.003	7.139e-28	0.6064	0	234619	7.329e-25	203929
	rs12448482	16:28838073:A:G	ATP2A1	16	28838073	A	G	0.329	0.0463	0.0033	3.961e-44	0.8561	17.7	234726	1.26e-41	204036
	rs4485352	16:58601410:A:G	CNOT1/SETD6/NDRG4/GINS3	16	58601410	A	G	0.2533	-0.1042	0.0034	6.41e-209	-1.954	40	238845	2.46e-180	208155
	rs2074518	17:33324382:C:T	LIG3	17	33324382	T	C	0.4474	-0.043	0.003	7.402e-48	-0.7814	19.3	238648	2.343e-43	207958
	rs184478	17:42209751:C:G	GOSR2	17	42209751	C	G	0.2914	-0.0233	0.0033	1.396e-12	-0.436	0	236373	5.294e-12	208147
	rs9915847	17:57473166:A:G	YPEL2	17	57473166	A	G	0.4943	0.046	0.0029	1.972e-55	0.849	6.2	238738	7.949e-49	208048
	rs8071250	17:64321567:C:T	PRKCA	17	64321567	T	C	0.5784	0.0626	0.003	7.87e-99	1.1544	16.2	238731	9.705e-78	208041
	rs4399570	17:68479345:A:G	KCNJ2	17	68479345	A	G	0.3018	-0.0573	0.0032	3.127e-71	-1.0642	30.9	235915	3.177e-70	205225
	rs11088117	21:30737816:C:G	LINC00189	21	30737816	C	G	0.3853	0.0232	0.003	2.067e-14	0.451	9.5	238833	3.013e-12	208143
	rs1805128	21:35821680:C:T	KCNE1	21	35821680	T	C	0.014	0.3825	0.0148	6.58e-147	7.4587	32.6	227176	4.84e-140	200708

## Sheet: Data 8
Supplementary Data 8: Loci associated with QRS. A) Previously not reported loci B) Significant known loci (Reported for multi-ancestry meta-analysis only)
Summary statistics shown for lead variants at independent loci for each genome-wide association study meta-analysis. Study level linear regression summary statistics (two-sided) were meta-analysed using METAL, where effect size estimates were weighted using the inverse of the corresponding standard errors. A Bonferroni-corrected threshold for multiple testing (P<5×10−8) was used to declare genome…
A. Previously not reported loci
Ancestry
Multi-ancestry	Lead variant rsID	CHRPOSID	Nearest transcript	Chr	Position	EA	OA	EAF	Beta	SE	P-value	Beta (ms)	Het I2	Sample size	European P-value	European Sample size
Previously not reported	rs2503715	1:2144107:A:G	SKI	1	2144107	A	G	0.1291	-0.0307	0.005	7.732e-10	-0.3032	10.3	241474	3.813e-09	201316
	rs277685	1:6749761:A:G	RNF207	1	6749761	A	G	0.6559	-0.0186	0.003	9.334e-10	-0.1599	4.7	250689	1.672e-08	210531
	rs2298632	1:23710475:C:T	TCEA3	1	23710475	T	C	0.4819	-0.0275	0.003	7.449e-20	-0.2231	18.5	244650	1.438e-19	204492
	rs59507634	1:26540108:A:ATT	UBXN11	1	26540108	A	ATT	0.8006	0.0293	0.0048	1.042e-09	0.2079	0	180380	7.128e-08	141716
	rs12090194	1:112454822:C:T	KCND3	1	112454822	T	C	0.3024	-0.0262	0.0032	1.545e-16	-0.1978	17.1	250785	1.67e-13	210627
	rs41302079	1:120467876:A:G	NOTCH2	1	120467876	A	G	0.0476	-0.0592	0.0093	2.408e-10	-0.4137	34	186481	4.725e-10	157293
	rs12042862	1:162024242:C:T	NOS1AP	1	162024242	T	C	0.2418	-0.0214	0.0034	2.513e-10	-0.1738	34.5	250373	1.067e-08	210215
	rs4651061	1:180319021:C:T	CACNA1E/STX6	1	180319021	T	C	0.9388	-0.0348	0.0062	1.877e-08	-0.2739	0	250832	1.171e-08	210674
	rs823130	1:205714372:C:T	SLC41A1	1	205714372	T	C	0.4096	0.019	0.003	1.314e-10	0.1393	0	250839	3.05e-09	210681
	rs4659701	1:236853167:A:G	ACTN2	1	236853167	A	G	0.5822	0.0165	0.003	3.682e-08	0.1366	6.5	250570	8.405e-06	210412
	rs186963	2:8714769:C:T	ID2	2	8714769	T	C	0.1494	0.0243	0.0041	3.969e-09	0.2208	39.5	250274	1.207e-07	209745
	rs9789694	2:11583293:A:G	E2F6	2	11583293	A	G	0.6007	0.0174	0.003	4.785e-09	0.1218	8.8	251082	3.224e-09	210553
	rs4952542	2:42148519:C:T	C2orf91	2	42148519	T	C	0.3851	-0.0176	0.003	2.851e-09	-0.1345	8.7	248359	1.294e-08	207830
	rs11684885	2:46533552:G:T	EPAS1	2	46533552	T	G	0.4292	0.0193	0.0029	3.461e-11	0.1582	6.5	251211	1.827e-08	210682
	rs12997538	2:61564249:A:C	USP34	2	61564249	A	C	0.6243	-0.0167	0.003	1.776e-08	-0.1216	21.6	251175	6.971e-08	210646
	rs6747755	2:101578458:A:G	NPAS2	2	101578458	A	G	0.2488	0.0224	0.0034	3.045e-11	0.1976	0	251203	6.627e-10	210674
	rs12994924	2:106147779:C:G	FHL2	2	106147779	C	G	0.5146	0.0162	0.0029	2.182e-08	0.1277	5.8	250935	2.96e-07	210406
	rs62188260	2:183292913:C:T	PDE1A	2	183292913	T	C	0.2118	0.0244	0.0036	8.888e-12	0.2036	0	251147	2.079e-09	210618
	rs7583029	2:192712723:A:G	SDPR	2	192712723	A	G	0.1369	0.0368	0.0043	5.899e-18	0.2932	7.2	251211	5.938e-16	210682
	rs74946207	2:207956967:A:G	KLF7	2	207956967	A	G	0.0708	0.0336	0.0058	7.445e-09	0.251	0	249947	1.506e-07	210660
	rs3183099	2:220427395:A:G	OBSL1/SLC4A3	2	220427395	A	G	0.2431	-0.0218	0.0035	6.256e-10	-0.1678	0	248008	1.894e-09	207479
	rs17195832	2:227426895:A:G	IRS1	2	227426895	A	G	0.0965	0.0341	0.0051	2.795e-11	0.2528	12.1	247488	5.393e-09	206959
	rs7612736	3:14276238:A:G	LSM3	3	14276238	A	G	0.2068	0.0273	0.0036	4.019e-14	0.2363	4.5	251095	2.284e-12	210566
	rs34208188	3:15719049:C:T	ANKRD28	3	15719049	T	C	0.9565	-0.0429	0.0078	4.502e-08	-0.3029	0	241800	3.551e-07	203261
	rs62253176	3:69906231:G:T	MITF	3	69906231	T	G	0.8235	-0.0388	0.0039	9.318e-24	-0.2948	20.5	250630	2.582e-20	210101
	rs4677294	3:73554922:A:T	PDZRN3	3	73554922	A	T	0.3298	0.0188	0.0031	1.863e-09	0.1029	0	250944	4.331e-08	210415
	rs2292804	4:16037084:C:G	TAPT1	4	16037084	C	G	0.2348	-0.0206	0.0034	2.204e-09	-0.1827	14.7	251090	6.183e-08	210561
	rs73243622	4:23875158:C:T	PPARGC1A	4	23875158	T	C	0.2513	0.0238	0.0035	1.267e-11	0.1714	16.6	250691	7.048e-10	210162
	rs6838692	4:86456155:A:T	ARHGAP24	4	86456155	A	T	0.7255	0.0222	0.0033	1.498e-11	0.1437	27.9	251146	3.462e-09	210617
	rs12640669	4:95506531:A:G	PDLIM5	4	95506531	A	G	0.3163	0.0227	0.0033	2.78e-12	0.1725	4.5	249716	2.192e-12	209187
	rs138717541	4:125718227:T:TAACAATC	ANKRD50	4	125718227	T	TAACAATC	0.2314	0.0235	0.004	3.741e-09	0.1915	0	183373	1.346e-06	143417
	rs12499103	4:169665307:C:T	PALLD	4	169665307	T	C	0.3007	0.0188	0.0033	1.532e-08	0.1894	4.7	246834	2.71e-06	206305
	rs260399	5:1887200:C:G	IRX4	5	1887200	C	G	0.3497	-0.0233	0.0032	1.502e-13	-0.1987	0	249903	7.546e-10	209374
	rs12109259	5:3095124:A:G	IRX2	5	3095124	A	G	0.1398	-0.0282	0.0043	3.579e-11	-0.2509	38.3	248478	5.093e-11	207949
	rs58713827	5:45281627:A:G	HCN1	5	45281627	A	G	0.7708	0.0212	0.0035	1.901e-09	0.1724	6	251060	3.214e-09	210531
	rs79409628	5:108113740:G:T	FER	5	108113740	T	G	0.0828	0.0411	0.0053	1.44e-14	0.3367	0	251135	7.822e-15	210606
	rs12521979	5:119629645:C:G	PRR16	5	119629645	C	G	0.1501	0.0252	0.0042	1.338e-09	0.2079	0	251020	1.787e-08	210491
	rs7720606	5:126551732:A:G	MARCH3	5	126551732	A	G	0.5248	0.0162	0.0029	3.903e-08	0.129	23.6	244754	5.067e-08	204225
	rs34750263	5:137434172:C:T	FAM13B	5	137434172	T	C	0.3008	-0.0232	0.0032	3.355e-13	-0.1818	4.4	251135	1.954e-11	210606
	rs2544614	5:143487897:A:T	YIPF5	5	143487897	A	T	0.7012	0.0176	0.0032	2.937e-08	0.1252	12.2	250910	3.007e-08	210381
	rs55884259	5:172642370:A:G	NKX2-5/BNIP1	5	172642370	A	G	0.6552	0.0244	0.0031	5.841e-15	0.2094	21.3	250703	1.28e-15	210174
	rs6918573	6:2569239:A:G	C6orf195	6	2569239	A	G	0.7066	-0.0181	0.0033	2.838e-08	-0.1577	14.6	250978	6.715e-07	210449
	rs73232029	7:92287283:C:G	CDK6	7	92287283	C	G	0.2691	0.0256	0.0033	1.287e-14	0.2041	0	251135	3.947e-13	210606
	rs34044007	7:107094431:T:TCAAA	COG5/HSB1	7	107094431	T	TCAAA	0.5256	-0.0283	0.0034	6.111e-17	-0.2197	4	183280	7.967e-14	143324
	rs6999922	8:1983350:A:G	MYOM2	8	1983350	A	G	0.7686	-0.028	0.0034	4.941e-16	-0.2144	0	250201	2.488e-13	209672
	rs34087173	8:8669681:C:CGTAA	MFHAS1	8	8669681	C	CGTAA	0.4475	0.0345	0.0037	8.981e-21	0.2413	33.2	165590	5.121e-20	136310
	rs7835688	8:32411499:C:G	NRG1	8	32411499	C	G	0.4483	0.0175	0.0029	1.622e-09	0.1297	4.3	251174	7.162e-09	210645
	rs2168689	8:103301555:C:T	UBR5	8	103301555	T	C	0.7193	-0.0198	0.0033	1.088e-09	-0.1779	16.2	248465	5.525e-08	207936
	rs7022222	9:13988817:A:C	NFIB	9	13988817	A	C	0.8901	0.0301	0.0053	1.554e-08	0.2739	0	251045	2.292e-09	210516
	rs4744370	9:97477793:C:T	AOPEP	9	97477793	T	C	0.508	0.0161	0.0029	3.467e-08	0.1267	0	250993	2.444e-07	210464
	rs10761712	10:64870338:A:C	JMJD1C	10	64870338	A	C	0.2256	-0.0216	0.0037	4.374e-09	-0.1647	20.6	241155	4.03e-06	210478
	rs4746340	10:77686741:C:G	ZNF503	10	77686741	C	G	0.2029	-0.0217	0.0038	1.236e-08	-0.167	3.7	241080	1.054e-07	210403
	rs7896058	10:92690942:C:G	ANKRD1	10	92690942	C	G	0.6966	-0.0296	0.0033	2.389e-19	-0.2199	0	239879	2.009e-19	209202
	rs12574110	11:2480845:G:T	KCNQ1	11	2480845	T	G	0.7974	0.0239	0.0039	7.904e-10	0.1769	26.9	239006	4.094e-08	208329
	rs7113469	11:35055259:A:G	PDHX	11	35055259	A	G	0.8615	0.0265	0.0043	8.78e-10	0.2035	1	235171	2.354e-09	204494
	rs17654386	11:100863814:A:T	ARHGAP42	11	100863814	A	T	0.1765	0.0213	0.0039	4.447e-08	0.1835	8	241221	4.67e-08	210544
	rs34119192	12:46716169:G:T	SLC38A2	12	46716169	T	G	0.3844	-0.0203	0.0031	5.34e-11	-0.1316	14.3	233500	3.111e-10	202823
	rs4346013	12:65956457:C:G	HMGA2	12	65956457	C	G	0.162	-0.0326	0.004	8.786e-16	-0.2493	18.6	238565	1.646e-10	207888
	rs35864676	12:76325735:A:C	PHLDA1	12	76325735	A	C	0.8924	0.0294	0.0052	1.908e-08	0.2103	5.8	238288	1.59e-05	207611
	rs4584620	12:93454823:C:T	NUDT4	12	93454823	T	C	0.3463	0.019	0.0033	6.027e-09	0.1399	0	232509	9.102e-08	201832
	rs731414	13:33175297:G:T	N4BP2L2	13	33175297	T	G	0.6248	0.0184	0.0031	1.748e-09	0.1349	26.6	238179	3.834e-09	207502
	rs183347579	14:100204098:A:G	EML1	14	100204098	A	G	0.0379	-0.0586	0.0087	1.88e-11	-0.459	0	227993	5.439e-11	199879
	rs2703596	15:57492360:C:T	TCF12	15	57492360	T	C	0.5634	-0.0172	0.003	7.485e-09	-0.1351	0	238614	2.241e-07	207937
	rs4786487	16:4440397:C:G	CORO7-SRL	16	4440397	C	G	0.7021	0.0236	0.0034	3.046e-12	0.1827	0	230794	6.897e-11	202568
	rs12928099	16:15150505:A:C	NTAN1	16	15150505	A	C	0.2875	0.0204	0.0034	1.264e-09	0.1425	0	235199	1.555e-09	204522
	rs7186341	16:54451880:A:G	IRX3	16	54451880	A	G	0.468	0.0212	0.0031	4.155e-12	0.1729	0	237768	8.378e-11	207091
	rs12447514	16:88544051:C:T	ZFPM1	16	88544051	T	C	0.3611	-0.0211	0.0033	1.106e-10	-0.1465	6.5	229996	3.535e-10	199319
	rs8076642	17:7383984:A:G	ZBTB4	17	7383984	A	G	0.417	-0.0273	0.003	1.687e-19	-0.2095	9.7	238590	2.04e-18	207913
	rs4368195	17:10093966:C:T	GAS7	17	10093966	T	C	0.6189	-0.0215	0.0031	1.921e-12	-0.1898	16.2	238388	8.332e-14	207711
	rs4065275	17:38080865:A:G	GRB7	17	38080865	A	G	0.4819	0.0167	0.003	2.311e-08	0.1148	0	235859	2.974e-07	205182
	rs41346650	17:57439409:C:T	YPEL2	17	57439409	T	C	0.4796	-0.0204	0.003	9.931e-12	-0.1443	0	235204	7.037e-10	204527
	rs11872876	18:20128882:C:T	GATA6	18	20128882	T	C	0.5397	0.0208	0.003	2.785e-12	0.1482	15.9	237627	1.242e-09	206950
	rs113394178	19:7581244:A:C	ZNF358	19	7581244	A	C	0.5914	0.0342	0.0037	4.677e-20	0.2399	17	172459	1.43e-18	142355
	rs3745318	19:16436262:C:T	KLF2	19	16436262	T	C	0.244	0.0268	0.0037	2.899e-13	0.229	28.5	233339	8.007e-12	205113
	rs3745518	19:50962062:A:G	MYBPC2	19	50962062	A	G	0.5419	-0.0177	0.003	6.392e-09	-0.1376	0	234439	3.144e-08	203762
	rs35290528	20:61147256:C:T	MIR1-1HG	20	61147256	T	C	0.1156	0.0376	0.0053	1.342e-12	0.2958	13	225948	4.815e-10	195271
	rs8134644	21:30123335:A:G	N6AMT1	21	30123335	A	G	0.7219	0.0215	0.0034	1.362e-10	0.1955	0	238689	1.846e-08	208012
European	Lead variant rsID	Lead variant	Nearest transcript	Chr	Position	EA	OA	EAF	Beta	SE	P-value	Beta (ms)	Het I2	Sample size	Multi-ancestry P-value	Multi-ancestry sample size
Previously not reported	rs2503715	1:2144107:A:G	C1orf86:AL590822.1:RP11-181G12.4	1	2144107	A	G	0.1346	-0.0311	0.0053	3.813e-09	-0.3117	17.6	201316	7.732e-10	241474
	rs436920	1:6787396:C:G	RP11-242F24.1	1	6787396	C	G	0.6479	-0.019	0.0033	1.079e-08	-0.1531	10.9	210364	2.223e-09	250522
	rs2298632	1:23710475:C:T	TCEA3	1	23710475	T	C	0.5037	-0.0296	0.0033	1.438e-19	-0.2337	19.7	204492	7.449e-20	244650
	rs72692597	1:112455442:G:T	KCND3	1	112455442	T	G	0.3183	-0.0251	0.0034	1.217e-13	-0.1825	18.4	210627	2.343e-16	250785
	rs41302079	1:120467876:A:G	NOTCH2	1	120467876	A	G	0.049	-0.0623	0.01	4.725e-10	-0.4314	42.3	157293	2.408e-10	186481
	rs6677140	1:162109096:A:G	NOS1AP	1	162109096	A	G	0.3724	-0.019	0.0032	4.012e-09	-0.1507	16.8	210650	1.014e-08	250808
	rs4651061	1:180319021:C:T	ACBD6	1	180319021	T	C	0.9365	-0.037	0.0065	1.171e-08	-0.2956	0	210674	1.877e-08	250832
	rs823130	1:205714372:C:T	NUCKS1	1	205714372	T	C	0.4322	0.0188	0.0032	3.05e-09	0.1409	0	210681	1.314e-10	250839
	rs11693023	2:11584267:A:G	E2F6	2	11584267	A	G	0.6354	0.0197	0.0033	1.887e-09	0.1343	8.8	210216	4.423e-08	250745
	rs6750133	2:42171309:C:T	C2orf91	2	42171309	T	C	0.6074	0.0192	0.0033	4.325e-09	0.1448	18.5	207823	4.337e-09	248352
	rs11684885	2:46533552:G:T	EPAS1	2	46533552	T	G	0.412	0.0179	0.0032	1.827e-08	0.1452	2.6	210682	3.461e-11	251211
	rs7421663	2:61753786:C:T	XPO1	2	61753786	T	C	0.6046	-0.018	0.0032	2.004e-08	-0.1261	18.5	210604	5.345e-08	251133
	rs4851391	2:101579811:C:G	NPAS2	2	101579811	C	G	0.7895	-0.0242	0.0038	2.944e-10	-0.2007	0	210670	8.631e-10	248748
	rs28569979	2:183303105:C:T	PDE1A	2	183303105	T	C	0.2231	0.023	0.0038	1.114e-09	0.1998	0	210594	2.685e-11	251123
	rs7583029	2:192712723:A:G	AC098617.1	2	192712723	A	G	0.1403	0.0369	0.0046	5.938e-16	0.289	2.8	210682	5.899e-18	251211
	rs13004994	2:220406239:G:T	CHPF	2	220406239	T	G	0.4629	-0.0202	0.0032	4.426e-10	-0.1374	14	210238	5.019e-09	250767
	rs17195832	2:227426895:A:G	MIR5702	2	227426895	A	G	0.1002	0.0316	0.0054	5.393e-09	0.218	0	206959	2.795e-11	247488
	rs13066537	3:12322168:C:G†	PPARG	3	12322168	C	G	0.2844	-0.0211	0.0035	1.306e-09	-0.1568	0	210535	2.4e-07	251064
	rs4685090	3:14280870:G:T	RP11-536I6.2	3	14280870	T	G	0.2203	0.0271	0.0038	9.529e-13	0.2333	8.3	210640	3.046e-12	251169
	rs79375047	3:69907706:C:T	MITF	3	69907706	T	C	0.1838	0.0381	0.0041	1.685e-20	0.2844	16.5	210086	4.748e-23	250615
	rs4677294	3:73554922:A:T	PDZRN3	3	73554922	A	T	0.3458	0.0182	0.0033	4.331e-08	0.0936	4.7	210415	1.863e-09	250944
	rs73243622	4:23875158:C:T	PPARGC1A	4	23875158	T	C	0.2632	0.0225	0.0037	7.048e-10	0.1624	11.5	210162	1.267e-11	250691
	rs6838692	4:86456155:A:T	ARHGAP24	4	86456155	A	T	0.7322	0.0211	0.0036	3.462e-09	0.1227	36	210617	1.498e-11	251146
	rs12640669	4:95506531:A:G	PDLIM5	4	95506531	A	G	0.3205	0.0245	0.0035	2.192e-12	0.1851	6.5	209187	2.78e-12	249716
	rs33936801	4:124750898:T:TG	LINC01091	4	124750898	T	TG	0.1024	-0.0376	0.0063	2.042e-09	-0.2935	0	145570	1.67e-08	185526
	rs260399	5:1887200:C:G	IRX4	5	1887200	C	G	0.3401	-0.0212	0.0034	7.546e-10	-0.1803	0	209374	1.502e-13	249903
	rs4866524	5:3093317:A:T	CTD-2029E14.1	5	3093317	A	T	0.1317	-0.0314	0.0047	1.706e-11	-0.2756	30	210633	3.038e-10	251162
	rs115825538	5:45214699:A:T	HCN1	5	45214699	A	T	0.1294	-0.0285	0.0048	3.046e-09	-0.2344	13.9	210554	1.374e-08	251083
	rs75271047	5:108075664:A:G	FER	5	108075664	A	G	0.0863	0.0448	0.0056	1.655e-15	0.3623	0	210620	1.016e-12	251149
	rs6886288	5:119632794:C:T	CTC-552D5.1	5	119632794	T	C	0.1347	0.0264	0.0047	1.587e-08	0.2121	0	210486	4.438e-09	251015
	rs6595752	5:126566084:A:T	AC011416.1	5	126566084	A	T	0.4881	0.018	0.0031	1.029e-08	0.1349	18.1	210504	7.427e-08	251033
	rs34750263	5:137434172:C:T	WNT8A	5	137434172	T	C	0.3101	-0.0229	0.0034	1.954e-11	-0.1698	0	210606	3.355e-13	251135
	rs1895154	5:143492731:C:T	RN7SL87P	5	143492731	T	C	0.7149	0.0197	0.0035	1.679e-08	0.1366	7.7	210533	4.832e-08	251062
	rs6556062	5:172646003:C:T	RPL7AP33	5	172646003	T	C	0.6392	0.0272	0.0033	2.888e-16	0.2206	17.4	210207	7.883e-15	250736
	rs55963201	6:91222177:C:G†	MAP3K7	6	91222177	C	G	0.6845	-0.0189	0.0034	2.393e-08	-0.1264	19.2	210557	4.349e-07	251086
	rs66939011	7:92265798:C:T	CDK6	7	92265798	T	C	0.7158	-0.0257	0.0035	1.272e-13	-0.2033	0	210678	4.061e-13	251207
	rs34044007	7:107094431:T:TCAAA	COG5	7	107094431	T	TCAAA	0.5031	-0.0285	0.0038	7.967e-14	-0.2172	23.9	143324	6.111e-17	183280
	rs6999922	8:1983350:A:G	RP11-1049H7.2	8	1983350	A	G	0.7601	-0.027	0.0037	2.488e-13	-0.1999	0	209672	4.941e-16	250201
	rs35283519	8:11831661:C:T	DEFB136	8	11831661	T	C	0.318	-0.0344	0.0035	2.985e-22	-0.2415	30.7	210174	1.369e-19	250703
	rs3830281	8:21835585:C:CT†	XPO7	8	21835585	C	CT	0.8825	-0.0342	0.0059	7.036e-09	-0.2446	0	145609	1.462e-07	185565
	rs7835688	8:32411499:C:G	NRG1	8	32411499	C	G	0.4621	0.0181	0.0031	7.162e-09	0.1314	10.6	210645	1.622e-09	251174
	rs10481100	8:103356127:A:C	UBR5	8	103356127	A	C	0.2922	0.0188	0.0034	4.73e-08	0.1613	0	210668	1.111e-09	251197
	rs7022222	9:13988817:A:C	PES1P2	9	13988817	A	C	0.932	0.0378	0.0063	2.292e-09	0.3328	0	210516	1.554e-08	251045
	rs11103272	9:138902775:C:T†	NACC2	9	138902775	T	C	0.6613	0.0193	0.0035	2.546e-08	0.1447	0	201393	9.627e-08	236066
	rs57383363	10:92693603:C:T	RNU6-740P	10	92693603	T	C	0.6878	-0.0317	0.0035	8.897e-20	-0.2329	0	209242	2.929e-19	239919
	rs10749053	10:112576695:C:T	RBM20	10	112576695	T	C	0.1431	0.0307	0.0048	2.217e-10	0.2394	2.4	189556	3.465e-12	220233
	rs3864884	11:2482092:C:T	KCNQ1	11	2482092	T	C	0.1746	-0.0237	0.0042	2.275e-08	-0.1735	32.9	207948	4.304e-09	238625
	rs7113469	11:35055259:A:G	PDHX	11	35055259	A	G	0.8618	0.0275	0.0046	2.354e-09	0.2162	3.4	204494	8.78e-10	235171
	rs7944735	11:47955608:C:G†	RP11-793I11.1	11	47955608	C	G	0.2025	0.0232	0.004	4.966e-09	0.1747	0	210582	3.733e-07	241259
	rs11224526	11:100805935:A:G	ARHGAP42	11	100805935	A	G	0.8165	-0.0224	0.004	3.088e-08	-0.1931	12.8	210671	6.491e-08	241348
	rs7976280	12:46800825:A:G	RP11-96H19.1	12	46800825	A	G	0.626	0.0206	0.0033	2.697e-10	0.1352	0	205203	2.996e-10	235880
	rs73128080	12:66062967:A:G	RP11-221N13.4	12	66062967	A	G	0.8435	0.0293	0.0045	5.289e-11	0.2151	18.2	207864	1.688e-15	238541
	rs11616287	13:33154276:C:T	PDS5B	13	33154276	T	C	0.6151	0.0193	0.0033	2.99e-09	0.1393	22.5	207457	2.303e-09	238134
	rs183347579	14:100204098:A:G	EML1	14	100204098	A	G	0.0388	-0.0588	0.009	5.439e-11	-0.4639	0	199879	1.88e-11	227993
	rs58255304	16:4256755:T:TC	SRL	16	4256755	T	TC	0.4881	0.0267	0.0038	2.487e-12	0.2097	12	142414	8.795e-11	172518
	rs12928099	16:15150505:A:C	PDXDC1	16	15150505	A	C	0.2973	0.021	0.0035	1.555e-09	0.1461	0	204522	1.264e-09	235199
	rs12447708	16:54466269:C:T	RP11-434E6.2	16	54466269	T	C	0.4955	-0.021	0.0032	4.549e-11	-0.172	0	204540	7.505e-11	235217
	rs12447514	16:88544051:C:T	ZFPM1	16	88544051	T	C	0.3472	-0.0217	0.0035	3.535e-10	-0.1465	5.6	199319	1.106e-10	229996
	rs55894190	17:7383238:C:T	ZBTB4	17	7383238	T	C	0.598	0.0283	0.0032	1.801e-18	0.2169	23.6	207922	1.814e-18	238599
	rs4598949	17:10093822:A:G	GAS7	17	10093822	A	G	0.6354	-0.0248	0.0033	5.265e-14	-0.2238	0	207756	5.844e-12	238433
	rs59815324	17:57437530:C:T	YPEL2	17	57437530	T	C	0.4757	-0.0198	0.0032	5.227e-10	-0.137	0	207989	2.036e-11	238666
	rs9960552	18:20133518:C:T	RPS4XP18	18	20133518	T	C	0.4667	-0.0197	0.0032	8.216e-10	-0.1362	13.3	203354	4.827e-12	234031
	rs11285635	18:44768009:C:CA†	SKOR2	18	44768009	C	CA	0.4335	-0.0215	0.0039	3.366e-08	-0.1453	0	139496	3.861e-07	168679
	rs113394178	19:7581244:A:C	CTD-2207O23.12:ZNF358	19	7581244	A	C	0.6021	0.0357	0.0041	1.43e-18	0.2444	0	142355	4.677e-20	172459
	rs3745318	19:16436262:C:T	KLF2	19	16436262	T	C	0.2496	0.0259	0.0038	8.007e-12	0.223	33.6	205113	2.899e-13	233339
	rs3745518	19:50962062:A:G	MYBPC2	19	50962062	A	G	0.544	-0.0179	0.0032	3.144e-08	-0.1352	0	203762	6.392e-09	234439
	rs35290528	20:61147256:C:T	C20orf166-AS1	20	61147256	T	C	0.1168	0.0348	0.0056	4.815e-10	0.2674	22.3	195271	1.342e-12	225948
	rs143476349	21:30154938:C:T	RNU6-872P	21	30154938	T	C	0.9746	0.0717	0.0116	5.989e-10	0.5504	0	204170	2.263e-09	232857
African	Lead variant rsID	Lead variant	Nearest transcript	Chr	Position	EA	OA	EAF	Beta	SE	P-value	Beta (ms)	Het I2	Sample size	Multi-ancestry P-value	Multi-ancestry sample size
Previously not reported	rs183131414	6:19743576:A:G†	LOC100506885	6	19743576	A	G	0.0098	-0.3675	0.0642	1.051e-08	-2.9861	0	15866	2.393e-06	92410
	rs4786025	16:5403141:A:G†	RBFOX1	16	5403141	A	G	0.3017	0.0841	0.0154	4.766e-08	0.654	0	12791	0.01143	234641
Hispanic/Latino	Lead variant rsID	Lead variant	Nearest transcript	Chr	Position	EA	OA	EAF	Beta	SE	P-value	Beta (ms)	Het I2	Sample size	Multi-ancestry P-value	Multi-ancestry sample size
Previously not reported	rs142557248	3:24640203:A:G†	EIF3KP2	3	24640203	A	G	0.9982	-1.3461	0.2308	5.504e-09	-11.4582	0	19467	5.856e-08	104274
B. Previously reported loci
Multi-ancestry	Lead variant rsID	CHRPOSID	Nearest transcript	Chr	Position	EA	OA	EAF	Beta	SE	P-value	Beta (ms)	Het I2	Sample size	European P-value	European Sample size
	rs6686156	1:3259029:C:T	PRDM16	1	3259029	T	C	0.9047	0.0412	0.0052	2.274e-15	0.2761	24.7	245524	1.119e-13	205366
	rs74738164	1:51078223:A:G	EPS15?	1	51078223	A	G	0.0206	-0.1629	0.0112	6.261e-48	-1.2739	19.5	248262	1.246e-44	210667
	rs12142600	1:61886599:C:T	NFIA	1	61886599	T	C	0.4574	-0.0591	0.0029	1.15e-91	-0.4741	29.2	250684	3.343e-83	210526
	rs10158267	1:116310430:C:T	CASQ2	1	116310430	T	C	0.3296	-0.0319	0.0031	2.848e-25	-0.2315	22.2	250717	9.168e-25	210559
	rs3770901	2:36650012:C:T	CRIM1	2	36650012	T	C	0.7142	-0.034	0.0032	1.763e-26	-0.2886	23.8	251073	1.22e-23	210544
	rs17362588	2:179721046:A:G	TTN/CCDC141	2	179721046	A	G	0.0837	0.0625	0.0054	3.668e-31	0.4803	9.5	247665	7.354e-32	207884
	rs41312411	3:38621237:C:G	SCN5A-SCN10A	3	38621237	C	G	0.856	-0.1127	0.0042	1.31e-158	-0.9396	51	251129	2.16e-137	210600
	rs62255995	3:53279830:A:G	TNNC1	3	53279830	A	G	0.8791	0.0448	0.0045	1.469e-23	0.3379	13.1	251015	2.089e-23	210486
	rs332370	3:66433093:A:G	LRIG1	3	66433093	A	G	0.3713	0.0216	0.003	6.354e-13	0.1833	27.2	251169	2.74e-11	210640
	rs6778977	3:185302532:G:T	SENP2	3	185302532	T	G	0.6463	0.0192	0.003	1.751e-10	0.1547	18.1	250890	1.572e-07	210361
	rs77729987	5:64401565:C:T	ADAMTS6	5	64401565	T	C	0.9262	0.0415	0.0059	1.742e-12	0.3346	6.6	250966	7.892e-12	210437
	rs10067127	5:122501918:C:T	PRDM6	5	122501918	T	C	0.7095	-0.0277	0.0032	2.102e-18	-0.2363	23.2	251206	1.61e-15	210677
	rs34606692	5:149135269:C:T	PPARGC1B	5	149135269	T	C	0.2456	0.0293	0.0034	3.255e-18	0.2319	17.7	251105	4.595e-14	210576
	rs62379942	5:153871070:C:T	HAND1/SAP30L	5	153871070	T	C	0.3782	-0.0636	0.003	5.92e-101	-0.4881	46.2	250592	7.567e-89	210063
	rs3176326	6:36647289:A:G	CDKN1A	6	36647289	A	G	0.2023	0.1021	0.0036	3.21e-173	0.8205	46.9	250775	3.21e-158	210246
	rs11153730	6:118667522:C:T	PLN	6	118667522	T	C	0.5342	-0.0643	0.0029	3.6e-109	-0.5269	47.7	251194	3.6e-111	210665
	rs9401890	6:126881295:A:G	RSPO3	6	126881295	A	G	0.504	-0.0259	0.0029	3.033e-19	-0.2219	25.9	251203	1.469e-17	210674
	rs7740788	6:159895782:A:T	FNDC1	6	159895782	A	T	0.2742	-0.0255	0.0033	4.709e-15	-0.2087	16.5	251208	1.595e-12	210679
	rs145598820	7:35359518:A:G	TBX20	7	35359518	A	G	0.0253	0.1368	0.0102	5.915e-41	1.0722	44	248544	3.261e-37	210578
	rs17172722	7:46620312:C:T	IGFBP3	7	46620312	T	C	0.4394	0.0238	0.0029	2.065e-16	0.18	29.4	250914	5.505e-14	210385
	rs11773845	7:116191301:A:C	CAV1	7	116191301	A	C	0.5759	-0.0409	0.0029	7.438e-45	-0.3382	6.9	251193	1.756e-38	210664
	rs16898685	8:124662660:C:G	KLHL38	8	124662660	C	G	0.947	0.0703	0.007	6.558e-24	0.5466	27.9	251191	1.496e-25	210662
	rs1733724	10:54223977:A:G	DKK1	10	54223977	A	G	0.2422	0.0375	0.0035	3.682e-26	0.2911	28.6	239826	1.295e-22	209149
	rs148321568	10:75428296:A:T	SYNPO2L	10	75428296	A	T	0.8529	-0.0252	0.0042	1.576e-09	-0.2069	10.2	241055	1.405e-07	210378
	rs7096151	10:114506292:A:G	HABP2	10	114506292	A	G	0.2916	0.0534	0.0033	2.769e-57	0.3993	38.6	241309	6.673e-47	210632
	rs72840788	10:121415685:A:G	BAG3	10	121415685	A	G	0.2071	-0.0259	0.0037	4.476e-12	-0.2028	2.7	241165	5.986e-11	210488
	rs174537	11:61552680:G:T	FADS2	11	61552680	T	G	0.3431	-0.0239	0.0032	5.291e-14	-0.1912	0	241357	2.204e-14	210680
	rs2958145	12:57056074:A:G	MYO1A	12	57056074	A	G	0.7313	0.024	0.0034	1.472e-12	0.2038	30.1	238688	2.554e-09	208011
	rs28637922	12:110819139:G:T	ATP2A2	12	110819139	T	G	0.3312	0.027	0.0032	1.632e-17	0.2257	0	238496	1.392e-17	207819
	rs2384407	12:114789226:A:G	TBX5	12	114789226	A	G	0.7031	-0.0569	0.0033	2.091e-67	-0.4378	2.5	238657	1.822e-60	207980
	rs2580184	13:50792591:C:G	DLEU1	13	50792591	C	G	0.4812	0.0222	0.003	5.718e-14	0.1805	0	238573	2.771e-13	207896
	rs9573330	13:74518210:A:G	KLF12	13	74518210	A	G	0.3658	-0.0456	0.0031	1.049e-49	-0.3648	28	237943	1.35e-42	207266
	rs17178387	14:71997723:A:G	RGS6	14	71997723	A	G	0.753	0.0529	0.0034	2.563e-53	0.3979	23.4	238672	3.7e-50	207995
	rs4966021	15:99285056:C:T	IGF1R	15	99285056	T	C	0.6084	0.0272	0.0031	5.217e-19	0.2225	0	238019	2.538e-15	207342
	rs4614769	17:12155901:A:G	MAP2K4	17	12155901	A	G	0.4872	0.0236	0.0032	2.774e-13	0.1929	3.9	237464	4.305e-11	206787
	rs17677363	17:45036112:A:T	CDC27	17	45036112	A	T	0.8727	-0.0536	0.0046	7.999e-31	-0.4576	58.9	237307	4.845e-29	207699
	rs10445344	17:53367788:A:T	HLF	17	53367788	A	T	0.2587	-0.0326	0.0034	6.232e-22	-0.3025	15.7	238610	3.321e-19	207933
	rs4328478	17:64307982:C:T	PRKCA	17	64307982	T	C	0.5804	-0.0371	0.003	2.101e-35	-0.2775	32.2	238584	1.068e-28	207907
	rs1662340	18:3257215:A:T	MYL12A	18	3257215	A	T	0.1363	0.0282	0.0043	8.877e-11	0.2291	0	238689	4.491e-09	208012
	rs948635	18:34284447:C:G	FHOD3	18	34284447	C	G	0.6639	0.0266	0.0031	1.786e-17	0.2132	7	238614	8.034e-16	207937
	rs11661654	18:42441443:C:T	SETBP1	18	42441443	T	C	0.3962	0.0542	0.003	3.61e-72	0.4457	32	238700	6.764e-65	208023
	rs1571217	20:6316526:G:T	BMP2	20	6316526	T	G	0.6089	-0.0291	0.003	7.181e-22	-0.2563	6.2	238659	8.134e-18	207982
	rs1885117	20:33600740:C:T	NCOA6	20	33600740	T	C	0.1898	-0.0306	0.0038	4.915e-16	-0.2341	22.9	238692	3.415e-12	208015
	rs2830965	21:28847771:C:T	NCSTNP1	21	28847771	T	C	0.8337	-0.0445	0.004	7.739e-29	-0.3506	26.9	238704	5.016e-23	208027

## Sheet: Data 9
Supplementary Data 9: Overlap of loci between JT and QRS multi-ancestry meta-analyses where a lead variant in one analysis was also genome-wide significant in the other.
Comparison of multi-ancestry summary statistics for lead variants at independent loci where overlap between JT and QRS GWAS meta-analyses was observed. Study level linear regression summary statistics (two-sided) were meta-analysed using METAL, where effect size estimates were weighted using the inverse of the corresponding standard errors. A Bonferroni-corrected threshold for multiple testing (P…
JT											QRS
rsID	CHRPOSID	Chr	Position	EA	Beta	P-value	Nearest Transcript	Most likely candidate gene	QRS Beta	QRS P-value	rsID	CHRPOSID	Chr	EA	Position	Beta	P-value	Nearest Transcript	Most likely candidate gene	JT Beta	JT P-value	Direction
rs2503715	1:2144107:A:G	1	2144107	A	0.0618	4.569e-36	C1orf86	SKI	-0.0307	7.732e-10	rs2503715	1:2144107:A:G	1	A	2144107	-0.0307	7.732e-10	C1orf86	SKI	0.0618	4.569e-36	Discordant
rs846111	1:6279370:C:G	1	6279370	C	0.1039	1.64e-202	RNF207	RNF207	-0.0194	2.443e-08	rs277685	1:6749761:A:G	1	A	6749761	-0.0186	9.334e-10	DNAJC11	RNF207	0.0073	0.01475	Discordant
rs2298632	1:23710475:C:T	1	23710475	T	0.0527	1.009e-69	TCEA3	TCEA3	-0.0275	7.449e-20	rs2298632	1:23710475:C:T	1	T	23710475	-0.0275	7.449e-20	TCEA3	TCEA3	0.0527	1.009e-69	Discordant
rs72692233	1:51485823:C:T	1	51485823	T	-0.0815	8.995e-14	MIR4421	FAF1	0.1586	6.857e-47	rs74738164	1:51078223:A:G	1	A	51078223	-0.1629	6.261e-48	FAF1	CDKN2C/FAF1	0.08	5.48e-13	Discordant
rs34119223	1:112462949:T:TCC	1	112462949	T	0.0327	3.344e-16	KCND3	KCND3	-0.0304	4.734e-14	rs12090194	1:112454822:C:T	1	T	112454822	-0.0262	1.545e-16	KCND3	KCND3	0.0239	2.84e-14	Discordant
rs12143842	1:162033890:C:T	1	162033890	T	0.202	1.27e-794	RP11-227F8.2	NOS1AP	-0.0215	2.633e-10	rs12042862	1:162024242:C:T	1	T	162024242	-0.0214	2.513e-10	RP11-227F8.2	NOS1AP	0.2011	3.07e-793	Discordant
rs11240565	1:205722958:C:T	1	205722958	T	-0.0218	7.517e-14	NUCKS1	SLC41A1/NUCKS1	-0.0124	2.634e-05	rs823130	1:205714372:C:T	1	T	205714372	0.019	1.314e-10	NUCKS1	NUCKS1	0.0177	1.488e-09	Concordant
rs11894252	2:46533376:C:T	2	46533376	T	-0.0205	1.264e-12	EPAS1	EPAS1	0.0192	3.969e-11	rs11684885	2:46533552:G:T	2	T	46533552	0.0193	3.461e-11	EPAS1	EPAS1	-0.0204	1.392e-12	Discordant
rs35394392	2:220500830:C:G	2	220500830	C	0.0491	1.568e-42	SLC4A3	SLC4A3/OBSL1	-0.0125	0.0005432	rs3183099	2:220427395:A:G	2	A	220427395	-0.0218	6.256e-10	OBSL1	OBSL1	0.0216	5.809e-10	Discordant
rs41312411	3:38621237:C:G	3	38621237	C	0.1233	3.09e-193	SCN5A	SCN5A-SCN10A	-0.1127	1.31e-158	rs41312411	3:38621237:C:G	3	C	38621237	-0.1127	1.31e-158	SCN5A	SCN5A-SCN10A	0.1233	3.09e-193	Discordant
rs60438183	3:69880729:C:T	3	69880729	T	-0.0419	1.211e-31	MITF	MITF	0.0335	1.775e-20	rs62253176	3:69906231:G:T	3	T	69906231	-0.0388	9.318e-24	MITF	MITF	0.0435	6.424e-30	Discordant
rs11924016	3:185307879:A:T	3	185307879	A	-0.0297	3.523e-23	SENP2	SENP2	0.0192	2.289e-10	rs6778977	3:185302532:G:T	3	T	185302532	0.0192	1.751e-10	SENP2	SENP2	-0.0293	9.807e-23	Discordant
rs17171711	5:137364795:C:T	5	137364795	T	-0.0395	3.943e-23	FAM13B	WNT8A/GFRA3	-0.0269	2.317e-11	rs34750263	5:137434172:C:T	5	T	137434172	-0.0232	3.355e-13	WNT8A	MYOT	-0.0258	3.342e-16	Concordant
rs77436545	5:172646183:A:G	5	172646183	A	0.0314	1.431e-16	RPL7AP33	NKX2-5	0.021	3.594e-08	rs55884259	5:172642370:A:G	5	A	172642370	0.0244	5.841e-15	RPL7AP33	NKX2-5	-0.0019	0.5432	Concordant
rs3176326	6:36647289:A:G	6	36647289	A	-0.0687	3.616e-81	CDKN1A	CDKN1A	0.1021	3.21e-173	rs3176326	6:36647289:A:G	6	A	36647289	0.1021	3.21e-173	CDKN1A	CDKN1A	-0.0687	3.616e-81	Discordant
rs11153730	6:118667522:C:T	6	118667522	T	-0.0623	2.42e-104	SLC35F1	SLC35F1/PLN	-0.0643	3.6e-109	rs11153730	6:118667522:C:T	6	T	118667522	-0.0643	3.6e-109	SLC35F1/PLN	SLC35F1 / PLN	-0.0623	2.42e-104	Concordant
rs340395	7:35411626:C:G	7	35411626	C	-0.0307	9.387e-26	AC009531.2	TBX20	0.0285	4.062e-22	rs145598820	7:35359518:A:G	7	A	35359518	0.1368	5.915e-41	TBX20	TBX20	-0.0455	6.521e-06	Discordant
rs4875925	8:2004704:C:T	8	2004704	T	-0.0193	1.131e-08	MYOM2	MYOM2	0.0238	1.516e-12	rs6999922	8:1983350:A:G	8	A	1983350	-0.028	4.941e-16	RP11-1049H7.2	MYOM2	0.0184	8.317e-08	Discordant
rs356131	9:97567327:A:G	9	97567327	A	0.0313	3.117e-26	C9orf3	PTCH1	-0.0127	1.621e-05	rs4744370	9:97477793:C:T	9	T	97477793	0.0161	3.467e-08	C9orf3	AOPEP	-0.0268	3.835e-20	Discordant
rs7096151	10:114506292:A:G	10	114506292	A	-0.0411	3.508e-35	VTI1A	VTI1A	0.0534	2.769e-57	rs7096151	10:114506292:A:G	10	A	114506292	0.0534	2.769e-57	VTI1A	VTI1A	-0.0411	3.508e-35	Discordant
rs2074238	11:2484803:C:T	11	2484803	T	-0.2665	5.61e-400	KCNQ1	KCNQ1	0.0322	3.238e-07	rs12574110	11:2480845:G:T	11	T	2480845	0.0239	7.904e-10	KCNQ1	KCNQ1	-0.1233	6.88e-226	Discordant
rs174565	11:61591636:C:G	11	61591636	C	0.0307	1.323e-12	FADS2:FADS1	FEN1/FADS2/TMEM258	0.0211	1.218e-06	rs174537	11:61552680:G:T	11	T	61552680	-0.0239	5.291e-14	MYRF:TMEM258	FADS2/TMEM258	-0.0211	2.153e-11	Concordant
rs7978685	12:57103154:C:T	12	57103154	T	0.0279	1.966e-16	NACA	NACA	-0.024	2.842e-12	rs2958145	12:57056074:A:G	12	A	57056074	0.024	1.472e-12	PTGES3	NACA	-0.0273	4.834e-16	Discordant
rs12300769	12:110543466:A:G	12	110543466	A	0.0397	4.076e-30	IFT81	ATP2A2	0.0243	4.644e-12	rs28637922	12:110819139:G:T	12	T	110819139	0.027	1.632e-17	ANAPC7	ATP2A2/ANAPC7	0.0319	4.832e-24	Concordant
rs17061696	13:74511991:C:G	13	74511991	C	0.0631	1.15e-94	KLF12	KLF12	-0.0453	8.216e-49	rs9573330	13:74518210:A:G	13	A	74518210	-0.0456	1.049e-49	KLF12	KLF12	0.0627	3.06e-94	Discordant
rs4966020	15:99284680:A:G	15	99284680	A	-0.0215	1.731e-12	IGF1R	IGF1R / SYNM	0.0268	3.494e-18	rs4966021	15:99285056:C:T	15	T	99285056	0.0272	5.217e-19	IGF1R	IGF1R	-0.0212	2.411e-12	Discordant
rs4782369	16:88531861:C:G	16	88531861	C	0.0231	1.471e-12	ZFPM1	ZFPM1	-0.0194	3.666e-09	rs12447514	16:88544051:C:T	16	T	88544051	-0.0211	1.106e-10	ZFPM1	ZFPM1	0.0189	5.787e-09	Discordant
rs4614769	17:12155901:A:G	17	12155901	A	-0.03	6.402e-21	RP11-471L13.2	MAP2K4	0.0236	2.774e-13	rs4614769	17:12155901:A:G	17	A	12155901	0.0236	2.774e-13	MYOCD	MYOCD	-0.03	6.402e-21	Discordant
rs4795401	17:38067533:A:G	17	38067533	A	0.0215	2.821e-13	GSDMB	TCAP	-0.0143	1.473e-06	rs4065275	17:38080865:A:G	17	A	38080865	0.0167	2.311e-08	ORMDL3	GRB7	-0.0198	2.232e-11	Discordant
rs9915847	17:57473166:A:G	17	57473166	A	0.046	1.972e-55	YPEL2	YPEL2	-0.0186	3.429e-10	rs41346650	17:57439409:C:T	17	T	57439409	-0.0204	9.931e-12	YPEL2	YPEL2	0.0446	3.427e-51	Discordant
rs8071250	17:64321567:C:T	17	64321567	T	0.0626	7.87e-99	PRKCA	PRKCA	-0.0371	2.634e-35	rs4328478	17:64307982:C:T	17	T	64307982	-0.0371	2.101e-35	PRKCA	PRKCA	0.0619	3.1e-97	Discordant
rs2848923	18:34226301:A:G	18	34226301	A	0.0211	6.189e-11	FHOD3	FHOD3	-0.0238	2.348e-13	rs948635	18:34284447:C:G	18	C	34284447	0.0266	1.786e-17	FHOD3	FHOD3	-0.0185	2.712e-09	Discordant
rs644053	19:7589393:C:G	19	7589393	C	0.0183	8.593e-09	MCOLN1	ZNF358	0.026	5.838e-16	rs113394178	19:7581244:A:C	19	A	7581244	0.0342	4.677e-20	CTD-2207O23.12:ZNF358	ZNF358	0.0189	3.788e-07	Concordant
rs6087667	20:33651887:A:G	20	33651887	A	-0.0368	8.277e-23	TRPC4AP	MYH7B	0.0303	1.122e-15	rs1885117	20:33600740:C:T	20	T	33600740	-0.0306	4.915e-16	MYH7B	GSS/EDEM2/MYH7B	0.0363	2.278e-22	Discordant

[truncated: 18 more sheets: Data 10, Data 11, Data 12a, Data 12b, Data 13, Data 14a, Data 14b, Data 15, Data 16, Data 17, Data 18, Data 19, Data 20, Data 21, Data 22, Data 23, Data 24, Data 25]
